# Supplementary material for: Integrative species delimitation in the common ophiuroid Ophiothrix angulata (Echinodermata: Ophiuroidea): insights from COI, ITS2, arm coloration, and geometric morphometrics
Source: PeerJ. 2023 Jul 17;11:e15655. doi: 10.7717/peerj.15655 (PMC10358340; doi:10.7717/peerj.15655)
Supplement: Supplemental Information 18 — GenBank: MT338285– MT3388398. Data in FASTA format can be opened in the program MEGA. [file peerj-11-15655-s018.fas]

>MT338285
TATAATGATAGGAGGATTTGGAAACTGACTTGTCCCCCTGATGCTAGGAGCACCCGACATGGCTTTTCCACGAATGAACA
AAATGAGTTTTTGGCTTGTTCCTCCCGCATTTATACTTTTACTAGCTTCGGCCGCGAAAGAAAGTGGCGCAGGAACAGGA
TGAACAGTTTATCCACCTTTATCAGGACCAACTGCACATGCAGGGGGATCAGTTGACTTAGCCATTTTTTCTTTACACTT
AGCAGGCGCTTCTTCTATAATGGCCTCTATTAATTTTATTACGACTATTTTAAAAATGCGTGCACCAGGTATGACTATGG
ACCGGCTCCCACTATTTGTTTGGTCAATATTCTTAACAACAATTTTACTTCTTCTTTCCCTCCCGGTATTAGCAGGAGCC
ATTACAATGTTGTTAACTGACCGTAATATAAATACGACGTTTTTTGACCCTACTGGAGGAGGAGATCCAATTTTATTTCA
ACATCTGTTCTGATTTTTTGGACACCCTGAAGTATACATTTTAATACTACCTGGGTTTGGTATTATTTCTCACGTAGTGG
CTAATCGAACAGGAAAGGAAGCCCCTTTTGGTTACCTAGGTATGATGTACGCAATGATCTCAATAGGGATCTTAGGGTTT
ATTGTATGAGCCCAT
>MT338286
GATTATGATTGGCGGATTTGGTAACTGGCTAGTCCCACTTATGTTAGGAGCGCCTGATATGGCTTTTCCCCGAATGAAAA
ACATGAGATTTTGGTTAGTCCCTCCTGCATTTATTTTACTGCTCGCTTCAGCTGCAAACGAAAGAGGGGCTGGAACTGGT
TGAACAGTTTATCCGCCTTTATCAGGACCAACTGCGCACGCCGGAGGTTCAGTTGACCTAGCAATTTTCTCTTTACATTT
AGCAGGTGCATCTTCTATTATGGCATCAATAAAATTCATAACAACTATTCTTAACATGCGTGCTCCAGGCATGACCATGG
ACCGACTTCCCCTATTTGTTTGATCAATATTTTTAACAACAATTTTACTACTTCTTTCACTTCCTGTACTTGCTGGCGCA
ATAACGATGCTATTAACAGACCGAAATATTAAAACAACGTTTTTTGATCCCACAGGAGGAGGAGACCCTATCCTATTTCA
ACATTTATTTTGATTCTTTGGACACCCAGAAGTTTATATTTTAATTTTACCAGGATTTGGAATTATATCCCATGTTGTAG
CCAACCGAACTGGGAAGGAAGCACCTTTCGGGTACCTCGGCATGATGTACGCCATGATCTCCATTGGTATTTTAGGGTTT
ATTGTCTGGGCACAT
>MT338287
GATTATGATTGGTGGATTTGGCAATTGGCTAGTACCTCTTATGTTAGGAGCACCTGATATGGCATTCCCCCGGATGAAAA
AAATGAGTTTTTGGCTTGTCCCTCCTGCATTTATTTTATTACTTGCTTCAGCTGCAAACGAAAGAGGAGCCGGAACTGGA
TGAACAGTATATCCTCCTTTGTCCGGTCCAACAGCACACGCCGGAGGGTCTGTTGATCTAGCGATTTTTTCTCTTCATTT
GGCAGGTGCGTCATCTATTATGGCATCAATTAATTTTATAACTACGATACTTAATATGCGTGCCCCAGGTATGTCCATGG
ACCGGCTTCCCTTGTTTGTATGATCGATATTTTTAACAACAATTTTATTACTTCTATCACTCCCTGTGCTTGCTGGCGCA
ATAACTATGTTGTTAACAGACCGAAATATTAACACAACGTTTTTTGACCCCACTGGAGGAGGAGATCCTATCCTATTTCA
ACACTTATTCTGATTTTTTGGCCATCCAGAAGTTTATATTTTAATTTTGCCAGGGTTCGGGATAATATCACACGTCGTAG
CTAACCGAACAGGAAAGGAAGCACCTTTTGGATACTTAGGCATGATGTATGCTATGATTTCCATTGGTATTTTAGGATTT
ATTGTCTGAGCCCAC
>MT338288
GATTATGATTGGCGGATTTGGTAACTGGCTAGTCCCACTTATGTTAGGAGCGCCTGATATGGCTTTTCCCCGAATGAAAA
ACATGAGATTTTGGTTAGTCCCTCCTGCATTTATTTTACTGCTCGCTTCAGCTGCAAACGAAAGAGGGGCTGGAACTGGT
TGAACAGTTTATCCGCCTTTATCAGGACCAACTGCGCACGCCGGAGGTTCAGTTGACCTAGCAATTTTCTCTTTACATTT
AGCAGGTGCATCTTCTATTATGGCATCAATAAAATTCATAACAACTATTCTTAACATGCGTGCTCCAGGCATGACCATGG
ACCGACTTCCCCTATTTGTTTGATCAATATTTTTAACAACAATTTTACTACTTCTTTCACTTCCTGTACTTGCTGGCGCA
ATAACTATGCTATTAACAGACCGAAATATTAAAACAACGTTTTTTGATCCCACAGGAGGAGGAGACCCTATCCTATTTCA
ACATTTATTTTGATTCTTTGGACACCCAGAAGTTTATATTTTAATTTTACCAGGATTTGGAATTATATCCCATGTTGTAG
CCAACCGAACTGGGAAGGAAGCACCTTTCGGGTACCTCGGCATGATGTACGCCATGATCTCTATTGGTATTTTAGGGTTT
ATTGTCTGGGCACAT
>MT338289
????????????????????????????CTAGTACCTCTTATGTTAGGAGCACCTGATATGGCATTCCCCCGGATGAAAA
AAATGAGTTTTTGGCTTGTCCCTCCTGCATTTATTTTATTACTTGCTTCAGCTGCAAACGAAAGAGGAGCCGGAACTGGA
TGAACAGTATATCCTCCTTTGTCCGGTCCAACAGCACACGCCGGAGGGTCTGTTGATCTAGCGATTTTTTCTCTTCATCT
GGCAGGTGCATCATCTATTATGGCATCAATTAATTTTATAACTACGATACTTAATATGCGTGCCCCAGGTATGTCCATGG
ACCGGCTTCCCTTGTTTGTGTGATCGATATTTTTAACAACAATTTTATTACTTCTATCACTCCCTGTGCTTGCTGGCGCA
ATAACTATGTTATTAACAGACCGAAATATTAACACAACGTTTTTTGACCCCACTGGAGGAGGAGATCCTATCCTATTTCA
ACACTTATTCTGATTTTTTGGCCATCCAGAAGTTTATATTTTAATTTTGCCAGGGTTCGGGATAATATCACACGTCGTAG
CTAACCGAACAGGAAAGGAAGCACCTTTTGGATACTTAGGCATGATGTATGCTATGATTTCCATTGGTATTTTAGGATTT
ATTGTCTGAGCCCAC
>MT338290
AATTATGATTGGTGGATTTGGTAATTGGCTAGTACCTCTCATGTTAGGAGCACCTGATATGGCGTTCCCCCGAATGAAAA
AAATGAGTTTTTGGCTTGTCCCTCCTGCATTTATTTTATTACTTGCCTCAGCCGCAAACGAAAGAGGAGCCGGAACTGGA
TGAACAGTGTATCCTCCTTTGTCCGGCCCAACAGCACACGCCGGAGGGTCTGTTGATCTAGCAATTTTTTCTCTTCATTT
AGCAGGTGCATCATCTATTATGGCATCAATAAATTTTATAACCACGATACTTAATATGCGTGCCCCAGGAATGTCTATGG
ACCGGCTTCCTCTATTTGTGTGATCAATATTTTTAACAACAATTTTATTGCTTCTATCACTCCCTGTGCTTGCTGGCGCA
ATAACTATGTTGTTAACAGACCGGAATATTAACACAACGTTTTTCGACCCCACTGGAGGGGGAGACCCTATTTTATTTCA
ACACTTATTCTGATTTTTTGGCCATCCAGAAGTTTATATTTTAATTTTGCCAGGGTTCGGGATAATATCACACGTCGTAG
CTAACCGAACAGGAAAGGAAGCACCTTTTGGATATTTAGGCATGATGTACG?????????????????????????????
???????????????
>MT338291
GATTATGATTGGTGGGTTTGGCAATTGGCTAGTACCTCTTATGTTAGGAGCACCTGATATGGCATTCCCCCGGATGAAAA
AAATGAGTTTTTGGCTTGTCCCTCCTGCATTTATTTTATTACTTGCTTCAGCTGCAAACGAAAGAGGAGCCGGAACTGGA
TGAACAGTATATCCTCCTTTGTCCGGTCCAACAGCACACGCCGGAGGGTCTGTTGATCTAGCAATTTTTTCTCTTCATTT
GGCAGGTGCATCATCTATTATGGCATCAATTAATTTTATAACTACGATACTTAATATGCGTGCCCCAGGTATGTCAATGG
ACCGGCTTCCCTTGTTTGTGTGATCGATATTTTTAACAACAATTTTATTACTTCTATCACTCCCTGTGCTTGCTGGCGCA
ATAACTATGTTGTTAACAGACCGAAATATTAACACAACGTTTTTTGACCCCACTGGAGGAGGAGATCCTATCCTATTTCA
ACACTTATTCTGATTTTTTGGCCATCCAGAAGTTTATATTTTAATTTTGCCAGGGTTCGGGATAATATCACACGTCGTAG
CAAACCGAACAGGAAAGGAAGCACCTTTTGGATACTTAGGCATGATGTATGCTATGATTTCCATTGGTATTTTAGGATTT
ATTGTCTGAGCCCAC
>MT338292
AATCATGATTGGTGGATTTGGCAATTGGCTAGTGCCCCTCATGTTAGGAGCACCTGATATGGCGTTCCCCCGAATGAAAA
AAATGAGTTTTTGGCTTGTCCCTCCTGCATTTATTTTATTGCTTGCCTCAGCCGCAAACGAAAGAGGAGCCGGAACTGGA
TGAACAGTGTATCCTCCTTTGTCCGGACCAACAGCACACGCCGGAGGGTCTGTTGATCTAGCAATTTTTTCTCTTCACTT
AGCAGGTGCATCATCTATTATGGCATCAATAAATTTTATAACGACGATACTTAATATGCGTGCCCCAGGTATGTCTATGG
ACCGGCTTCCTCTATTTGTGTGATCAATATTTTTAACAACAATTTTATTACTTCTATCACTCCCTGTGCTTGCTGGCGCA
ATAACTATGTTGTTAACAGACCGAAATATTAACACAACGTTTTTTGACCCCACTGGAGGGGGAGACCCTATTTTATTTCA
GCACTTATTCTGATTTTTTGGCCATCCAGAAGTTTATATTTTAATTTTGCCAGGGTTCGGGATAATATCACACGTCGTAG
CTAACCGAACAGGAAAGGAAGCACCTTTTGGATATTTAGGCATGATGTACGCTATGATTTCCATTGGTATTTTAGGATTT
ATTGTCTGAGCCCAC
>MT338293
GATTATGATTGGTGGATTTGGCAATTGGCTAGTACCTCTTATGTTAGGAGCACCTGATATGGCATTCCCCCGGATGAAAA
AAATGAGTTTTTGGCTTGTCCCTCCTGCATTTATTTTATTACTTGCTTCAGCTGCAAACGAAAGAGGAGCCGGAACTGGA
TGAACGGTATATCCTCCTTTGTCCGGTCCAACAGCACACGCCGGAGGGTCTGTTGATTTAGCAATTTTTTCTCTTCATTT
GGCAGGTGCATCATCTATTATGGCATCAATTAATTTTATAACTACGATACTTAATATGCGTGCCCCAGGTATGTCCATGG
ACCGGCTTCCCTTGTTTGTGTGATCGATATTTTTAACAACAATTTTATTACTTCTATCACTCCCTGTGCTTGCTGGCGCA
ATAACTATGTTGTTAACAGACCGAAATATTAACACAACGTTTTTTGACCCCACTGGAGGAGGAGATCCTATCCTATTTCA
ACACTTGTTCTGATTTTTTGGCCATCCAGAAGTTTATATTTTAATTTTGCCAGGGTTCGGGATAATATCACACGTCGTAG
CTAACCGAACAGGAAAGGAAGCACCTTTTGGATACTTAGGCATGATGTATGCTATGATTTCCATTGGTATTTTAGGATTT
ATTGTCTGAGCCCAC
>MT338294
GATTATGATTGGCGGATTTGGTAACTGGCTAGTCCCACTTATGTTAGGAGCGCCTGATATGGCTTTTCCCCGAATGAAAA
ACATGAGATTTTGGTTAGTCCCTCCTGCATTTATTTTACTGCTCGCTTCAGCTGCAAACGAAAGAGGGGCTGGAACTGGT
TGAACAGTTTATCCGCCTTTATCAGGACCAACTGCGCACGCCGGAGGTTCAGTTGACCTAGCAATTTTCTCTTTACATTT
AGCAGGTGCATCTTCTATTATGGCATCAATAAAATTCATAACAACTATTCTTAACATGCGTGCTCCAGGCATGACCATGG
ACCGACTTCCCCTATTTGTTTGATCAATATTTTTAACAACAATTTTACTACTTCTTTCACTTCCTGTACTTGCTGGCGCA
ATAACTATGCTATTAACAGACCGAAATATTAAAACAACGTTTTTTGATCCCACAGGAGGAGGAGACCCTATCCTATTTCA
ACATTTATTTTGATTCTTTGGACACCCAGAAGTTTATATTTTAATTTTACCAGGATTTGGAATTATATCCCATGTTGTAG
CCAACCGAACTGGGAAGGAAGCACCTTTCGGGTACCTCGGCATGATGTACGCCATGATCTCCATTGGTATTTTAGGGTTT
ATTGTCTGGGCACAT
>MT338295
AATTATGATTGGTGGATTTGGCAATTGGATAGTACCTCTCATGTTAGGAGCACCTGATAAGGCGTTCCCCCGAATGAAAA
AAGTGAGTTTTTGGCTTGTCCCTCCTGCATTTATTTTATTACTTGCCTCAGCCGCAAACGAAAGAGGAGCCGGAACTGGA
TGAACAGTGTATCCTCCTTTGTCCGGTCCAACAGCACACGCCGGAGGGTCTGTTGATCTATCAATTTTTTCTCTTCATTT
AGCAGGTGCATCATCTATTATGGCATCAATAAATTTTATAACGACGATACTTAATATGCGTGCCCCAGGAATGTCTATGG
ACCGGCTTCCTCTATTTGTGTGATCAATATTTTTAACAACAATTTTATTGCTTCTATCACTCCCTGTGCTTGCTGGCGCA
ATAACTATGTTGTTAACAGACCGGAATATTAACACCACGTTTTTCGACCCGACGGGGGGGGGAGACCCTATTTTATTTCA
ACACTTATTCTGATTTTTTGGCCATCCAGAAGTTTATATTTTATTTTTGCCAGGGTT???????????????????????
????????????????????????????????????????????????????????????????????????????????
???????????????
>MT338296
???????????????????GGTAACTGGCTAGTCCCACTTATGTTAGGAGCGCCTGATATGGCTTTTCCCCGAATGAAAA
ACATGAGATTTTGGTTAGTCCCTCCTGCATTTATTTTACTGCTCGCTTCAGCTGCAAACGAAAGAGGGGCTGGAACTGGT
TGAACAGTTTATCCGCCTTTATCAGGACCAACTGCGCACGCCGGAGGTTCAGTTGACCTAGCAATTTTCTCTTTACATTT
AGCAGGTGCATCTTCTATTATGGCATCAATAAAATTCATAACAACTATTCTTAACATGCGTGCTCCAGGCATGACCATGG
ACCGACTTCCCCTATTTGTTTGATCAATATTTTTAACAACAATTTTGCTACTTCTTTCACTTCCTGTACTTGCTGGCGCA
ATAACTATGCTATTAACAGACCGAAATATTAAAACAACGTTTTTTGATCCCACAGGAGGAGGAGACCCTATCCTATTTCA
ACATTTATTTTGATTCTTTGGACACCCAGAAGTTTATATTTTAATTTTACCAGGATTTGGAATTATATCCCATGTTGTAA
CCAACCGAACTGGGAAGGAAGCACCTTTCGGGTACCTCGGCATGATGTACG?????????????????????????????
???????????????
>MT338297
GATTATGATTGGTGGATTTGGCAATTGGCTAGTACCTCTTATGTTAGGAGCACCTGATATGGCATTCCCCCGGATGAAAA
AAATGAGTTTTTGGCTTGTCCCTCCTGCATTTATTTTATTACTTGCTTCAGCTGCAAACGAAAGAGGAGCCGGAACTGGA
TGAACGGTATATCCTCCTTTGTCCGGTCCAACAGCACACGCCGGAGGGTCTGTTGATCTAGCAATTTTTTCTCTTCATTT
GGCAGGTGCATCATCTATTATGGCATCGATTAATTTTATAACTACGATACTTAATATGCGTGCCCCAGGTATGTCCATGG
ACCGGCTTCCCTTGTTTGTGTGATCGATATTTTTAACAACAATTTTATTACTTCTATCACTCCCTGTGCTTGCTGGCGCA
ATAACTATGTTGTTAACAGACCGAAATATTAACACAACGTTTTTTGACCCCACTGGAGGAGGAGATCCTATCCTATTTCA
ACACTTATTCTGATTTTTTGGCCATCCAGAAGTTTATATTTTAATTTTGCCAGGGTTCGGGATAATATCACACGTCGTAG
CTAACCGAACAGGAAAGGAAGCACCTTTTGGATACTTAGGCATGATGTATGCTATGATTTCCATTGGTATTTTAGGATTT
ATTGTCTGAGCCCAC
>MT338298
GATTATGATTGGTGGATTTGGCAATTGGCTAGTACCTCTTATGTTAGGAGCACCTGATATGGCATTTCCCCGGATGAAAA
AAATGAGTTTTTGGCTTGTCCCTCCTGCATTTATTTTATTACTTGCTTCAGCTGCAAACGAAAGAGGAGCCGGAACTGGA
TGAACAGTATATCCTCCTTTGTCCGGTCCAACAGCACACGCCGGAGGGTCTGTTGATCTAGCAATTTTTTCTCTTCATTT
GGCAGGTGCATCATCTATTATGGCATCAATTAATTTTATAACTACGATACTTAATATGCGTGCCCCAGGTATGTCCATGG
ACCGGCTTCCCTTGTTTGTGTGATCGATATTTTTAACAACAATTTTATTACTTCTATCACTCCCTGTGCTTGCTGGCGCA
ATAACTATGTTGTTAACAGACCGAAATATTAACACAACGTTTTTTGACCCCACTGGAGGAGGAGATCCTATCCTATTTCA
ACACTTATTCTGATTTTTTGGCCATCCAGAAGTTTATATTTTAATTTTGCCAGGGTTCGGGATAATATCACACGTCGTAG
CTAACCGAACAGGAAAGGAAGCACCTTTTGGATATTTAGGCATGATGTATGCTATGATTTCCATTGGTATTTTAGGATTT
ATTGTCTGAGCCCAC
>MT338299
AATTATGATTGGTGGATTTGGCAATTGGCTAGTACCTCTCATGTTAGGAGCACCTGATATGGCGTTCCCCCGAATGAAAA
AAATGAGTTTTTGGCTTGTCCCTCCTGCATTTATTTTATTACTTGCCTCAGCCGCAAACGAAAGAGGAGCCGGAACTGGA
TGAACAGTGTATCCTCCTTTGTCCGGTCCAACAGCACACGCCGGAGGGTCTGTTGATCTAGCAATTTTTTCTCTTCATTT
AGCAGGTGCATCATCTATTATGGCATCAATAAATTTTATAACGACGATACTTAATATGCGTGCCCCAGGAATGTCTATGG
ACCGGCTTCCTCTATTTGTGTGATCAATATTTTTAACAACAATTTTATTACTTCTATCACTCCCTGTGCTTGCTGGCGCA
ATAACTATGTTGTTAACAGACCGGAATATTAACACAACGTTTTTCGACCCCACTGGAGGGGGAGACCCTATTTTATTTCA
ACACTTATTCTGATTTTTTGGCCATCCAGAAGTTTATATTTTAATTTTGCCAGGGTTCGGGATAATATCACACGTCGTAG
CTAACCGAACAGGAAAGGAAGCACCTTTTGGATATTTAGGCATGATGTACGCTATGATTTCCATTGGTATTTTAGGATTT
ATTGTCTGAGCCCAC
>MT338300
AATTATGATTGGTGGATTTGGCAATTGGCTAGTACCTCTCATGTTAGGAGCACCTGATATGGCGTTCCCCCGAATGAAAA
AAATGAGCTTTTGGCTTGTACCTCCTGCATTTATTTTATTACTTGCCTCAGCCGCAAACGAGAGAGGAGCCGGAACTGGA
TGAACAGTGTATCCTCCTTTGTCCGGTCCAACAGCACACGCCGGAGGGTCTGTTGATCTAGCAATTTTTTCTCTTCATTT
AGCAGGGGCATCATCTATTATGGCATCAATAAATTTTATAACGACGATACTTAATATGCGTGCCCCAGGTATGTCTATGG
ACCGGCTTCCTCTATTTGTGTGATCAATATTTTTAACAACAATTTTATTACTTCTATCACTCCCTGTGCTTGCTGGCGCA
ATAACTATGTTGCTAACAGACCGGAATATTAACACAACGTTTTTCGACCCCACTGGAGGGGGAGACCCTATTTTATTTCA
ACACTTATTCTGATTTTTTGGCCATCCAGAGGTTTATATTTTAATTTTGCCAGGGTTCGGGATAATATCACACGTCGTAG
CTAACCGAACAGGAAAGGAAGCACCTTTTGGATATTTAGGCATGATGTACGCTATGATTTCCATTGGTATTTTAGGATTT
ATTGTCTGAGCCCAC
>MT338301
GATTATGATTGGTGGATTTGGCAATTGGCTAGTACCTCTTATGTTAGGAGCGCCTGATATGGCATTCCCCCGGATGAAAA
AAATGAGTTTTTGGCTTGTCCCTCCTGCATTTATTTTATTACTTGCTTCAGCTGCAAACGAAAGAGGAGCCGGAACTGGA
TGAACAGTATATCCTCCTTTGTCCGGTCCAACAGCACACGCCGGAGGGTCTGTTGATCTAGCGATTTTTTCTCTTCATTT
GGCAGGTGCATCATCTATTATGGCATCAATTAATTTTATAACTACGATACTTAATATGCGTGCCCCAGGTATGTCCATGG
ACCGGCTTCCCTTATTTGTGTGATCGATATTTTTAACAACAATTTTATTACTTCTGTCACTCCCTGTGCTTGCTGGCGCA
ATAACTATGTTATTAACAGACCGAAATATTAACACAACGTTTTTTGACCCCACTGGAGGAGGAGATCCTATTCTATTTCA
ACACTTATTCTGATTTTTTGGCCATCCAGAAGTTTATATTTTAATTTTGCCAGGGTTCGGGATAATATCACACGTCGTAG
CTAACCGAACAGGAAAGGAGGCACCTTTTGGATACTTAGGCATGATGTATGCTATGATTTCCATTGGTATTTTAGGATTT
ATTGTCTGAGCCCAC
>MT338302
GATTATGATTGGTGGATTTGGCAATTGGCTAGTACCTCTTATGTTAGGAGCACCTGATATGGCATTCCCCCGGATGAAAA
AAATGAGTTTTTGGCTTGTCCCTCCTGCATTTATTTTATTACTTGCTTCAGCTGCAAACGAAAGAGGAGCCGGAACCGGA
TGAACAGTATATCCTCCTTTGTCCGGTCCAACAGCACACGCCGGAGGGTCTGTTGATCTAGCAATTTTTTCTCTTCATTT
GGCAGGTGCATCATCTATTATGGCATCAATTAATTTTATAACTACGATACTTAATATGCGTGCCCCAGGTATGTCCATGG
ACCGGCTTCCCTTGTTTGTGTGATCGATATTTTTAACAACAATTTTATTACTTCTATCACTCCCTGTGCTTGCTGGCGCA
ATAACTATGTTGTTAACAGACCGAAATATTAACACAACGTTTTTTGACCCCACTGGAGGAGGAGATCCTATCCTATTTCA
ACACTTATTCTGATTTTTTGGCCATCCAGAAGTTTATATTTTAATTTTGCCAGGGTTCGGGATAATATCACACGTCGTAG
CTAACCGAACAGGAAAGGAAGCACCTTTTGGATACTTAGGCATGATGTATGCTATGATTTCCATTGGTATTTTAGGATTT
ATTGTCTGAGCCCAC
>MT338303
GATTATGATTGGTGGATTTGGCAATTGGCTAGTACCTCTTATGCTAGGAGCACCTGATATGGCATTCCCCCGGATGAAAA
AAATGAGTTTTTGGCTTGTCCCTCCTGCATTTATTTTATTACTTGCTTCAGCTGCAAACGAAAGAGGAGCCGGAACTGGA
TGAACAGTATATCCTCCTTTGTCCGGTCCAACAGCACACGCCGGAGGGTCTGTTGATCTAGCAATTTTTTCTCTTCATTT
GGCAGGTGCATCATCTATTATGGCATCAATTAATTTTATAACTACGATACTTAATATGCGTGCCCCAGGTATGTCCATGG
ACCGGCTTCCCTTGTTTGTGTGATCAATATTTTTAACAACAATTTTATTACTTCTATCACTCCCTGTGCTTGCTGGCGCA
ATAACTATGTTGTTAACAGACCGAAATATTAACACAACGTTTTTTGACCCCACTGGAGGAGGAGATCCTATCCTATTTCA
ACACTTATTCTGATTTTTTGGCCATCCAGAAGTTTATATTTTAATTTTGCCAGGGTTCGGGATAATATCACACGTCGTAG
CTAACCGAACAGGAAAGGAAGCACCTTTTGGATACTTAGGCATGATGTATGCTATGATTTCCATCGGTATTTTAGGATTT
ATTGTCTGAGCCCAC
>MT338304
GATTATGATTGGTGGATTTGGCAATTGGCTAGTACCTCTTATGTTAGGAGCACCTGATATGGCATTCCCCCGGATGAAAA
AAATGAGTTTTTGGCTTGTCCCTCCTGCATTTATTTTATTACTTGCTTCAGCTGCAAACGAAAGAGGAGCCGGAACTGGA
TGAACAGTATATCCTCCTTTGTCCGGTCCAACAGCACACGCCGGAGGGTCTGTTGATCTAGCAATTTTTTCTCTTCATTT
GGCAGGTGCATCGTCTATTATGGCATCAATTAATTTTATAACTACGATACTTAATATGCGTGCCCCAGGTATGTCCATGG
ACCGGCTTCCCTTGTTTGTGTGATCGATATTTTTAACAACAATTTTATTACTTCTATCACTCCCTGTGCTTGCTGGCGCA
ATAACTATGTTGTTAACAGACCGAAATATTAACACAACGTTTTTTGACCCCACTGGAGGAGGAGATCCTATCCTATTTCA
GCACTTATTCTGATTTTTTGGCCATCCAGAAGTTTATATTTTAATTTTGCCAGGGTTCGGGATAATATCACACGTCGTAG
CTAACCGAACAGGAAAGGAAGCACCTTTTGGATACTTAGGCATGATGTATGCTATGATTTCCATTGGTATTTTAGGATTT
ATTGTCTGGGCCCAC
>MT338305
AATCATGATTGGTGGATTTGGCAATTGGCTAGTACCTCTCATGTTAGGAGCACCTGACATGGCGTTTCCCCGAATGAAAA
AAATGAGTTTTTGGCTTGTCCCTCCTGCATTTATTTTATTGCTTGCCTCAGCCGCAAACGAAAGAGGCGCCGGCACTGGT
TGAACAGTATATCCTCCTTTGTCCGGTCCAACAGCACACGCCGGAGGGTCTGTTGATCTAGCAATTTTTTCTCTTCATTT
AGCAGGTGCATCATCTATTATGGCATCAATAAATTTTATAACTACAATACTTAATATGCGTGCCCCAGGTATGTCTATGG
ACCGGCTTCCTCTATTTGTATGATCAATATTTTTAACAACAATTTTATTACTCCTATCACTCCCTGTGCTTGCTGGCGCA
ATAACTATGTTATTAACAGACCGAAACATTAACACAACGTTTTTCGACCCCACTGGAGGAGGAGATCCTATTTTATTTCA
ACACTTATTCTGATTTTTTGGCCATCCAGAAGTTTACATTTTAATTTTACCAGGGTTCGGGATAATATCACACGTCGTAG
CTAACCGAACAGGAAAGGAAGCACCTTTCGGATATTTAGGCATGATGTACGCTATGATTTCCATTGGTATTTTAGGATTT
ATTGTCTGAGCCCAC
>MT338306
GATTATGATTGGTGGATTTGGCAATTGGCTAGTACCTCTTATGTTAGGAGCACCTGATATGGCATTCCCTCGGATGAAAA
AAATGAGTTTTTGGCTTGTCCCTCCTGCATTTATTTTATTACTTGCTTCAGCTGCAAACGAAAGAGGAGCCGGAACTGGA
TGAACAGTATATCCTCCTTTGTCCGGTCCAACAGCACACGCCGGAGGATCTGTTGATCTAGCAATTTTTTCTCTTCATTT
GGCAGGTGCATCATCTATTATGGCATCAATTAATTTTATAACTACGATACTTAATATGCGTGCCCCAGGTATGTCCATGG
ACCGGCTTCCCCTGTTTGTGTGATCGATATTTTTAACAACAATTTTATTACTTCTATCACTCCCTGTGCTTGCTGGCGCA
ATAACTATGTTGTTAACAGACCGAAATATTAACACAACGTTTTTTGACCCCACTGGAGGAGGAGATCCTATACTATTTCA
ACACTTATTCTGATTTTTTGGCCATCCAGAAGTTTATATTTTAATTTTGCCAGGGTTCGGGATAATATCACACGTCGTAG
CTAACCGAACAGGAAAGGAAGCACCTTTTGGATACTTAGGCATGATGTATGCTATGATTTCCATTGGTATTTTAGGATTT
ATTGTCTGAGCCCAC
>MT338307
GATTATGATTGGTGGATTTGGCAATTGGCTAGTACCTCTTATGTTAGGAGCACCTGATATGGCATTCCCCCGGATGAAAA
AAATGAGTTTTTGGCTTGTCCCTCCTGCATTTATTTTATTACTTGCTTCAGCTGCAAACGAAAGAGGAGCCGGAACTGGA
TGAACAGTATATCCCCCTTTGTCCGGTCCAACAGCACACGCCGGAGGGTCTGTTGATCTAGCGATTTTTTCTCTTCATTT
GGCAGGTGCATCATCTATTATGGCATCAATTAATTTTATAACTACGATACTTAATATGCGTGCCCCAGGTATGTCCATGG
ACCGGCTTCCCTTGTTTGTGTGGTCGATATTTTTAACAACAATTTTATTACTTCTATCACTCCCTGTGCTTGCTGGCGCA
ATAACTATGTTGTTAACAGACCGAAATATTAACACAACCTTTTTTGACCCCACTGGAGGAGGAGATCCTATCCTATTTCA
ACACTTATTCTGATTTTTTGGCCATCCAGAAGTTTATATTTTAATTTTGCCAGGGTTTGGGATAATATCACACGTCGTAG
CTAACCGAACAGGAAAGGAAGCACCTTTTGGATACTTAGGCATGATGTATGCCATGATTTCCATTGGTATTTTAGGATTT
ATTGTCTGAGCCCAC
>MT338308
GATTATGATTGGTGGATTTGGCAATTGGCTAGTACCTCTTATGTTAGGAGCACCTGATATGGCATTTCCCCGGATGAAAA
AAATGAGTTTTTGGCTTGTCCCCCCTGCATTTATTTTATTACTTGCTTCAGCTGCAAACGAAAGAGGAGCCGGAACTGGA
TGAACAGTATATCCTCCTTTGTCCGGTCCAACAGCACACGCCGGAGGGTCTGTTGATCTAGCAATTTTTTCTCTTCATTT
GGCAGGTGCATCGTCTATTATGGCATCAATTAATTTTATAACTACGATACTTAATATGCGTGCCCCAGGTATGTCCATGG
ACCGGCTTCCCTTGTTTGTGTGATCGATATTTTTAACAACAATTTTATTACTTCTATCACTCCCTGTGCTTGCTGGAGCA
ATAACTATGTTGTTAACAGACCGAAATATTAACACAACGTTTTTTGACCCCACTGGAGGAGGAGATCCTATCCTATTTCA
ACACTTATTCTGATTTTTTGGCCATCCAGAAGTTTATATTTTAATTTTGCCAGGGTTCGGGATAATATCACACGTCGTAG
CTAACCGAACAGGAAAGGAAGCACCTTTTGGATACTTAGGCATGATGTATGCTATGATTTCCATTGGTATTTTAGGATTT
ATTGTCTGAGCCCAC
>MT338309
AATTATGATTGGTGGATTTGGTAATTGGCTAGTACCTCTCATGTTAGGAGCACCTGATATGGCGTTCCCCCGAATGAAAA
AAATGAGTTTTTGGCTTGTCCCTCCTGCATTTATTTTATTACTTGCCTCAGCCGCAAACGAAAGAGGAGCCGGAACTGGA
TGAACAGTGTATCCTCCTTTGTCTGGCCCAACAGCACACGCCGGAGGGTCTGTTGATCTAGCAATTTTTTCTCTTCATTT
AGCAGGTGCCTCATCTATTATGGCATCAATAAATTTTATAACGACGATACTTAATATGCGTGCCCCAGGAATGTCTATGG
ACCGGCTTCCTCTATTTGTGTGATCAATATTTTTAACAACAATTTTATTGCTTCTATCACTCCCTGTGCTTGCTGGCGCA
ATAACTATGTTGTTAACAGACCGGAATATTAACACAACGTTTTTCGACCCCACTGGAGGGGGAGACCCTATCTTATTTCA
ACACTTATTCTGATTTTTTGGTCATCCAGAAGTTTATATTTTAATTTTGCCAGGGTTCGGGATAATATCACACGTCGTAG
CTAACCGAACAGGAAAGGAAGCACCTTTTGGATATTTAGGCATGATGTACGCTATGATTTCCATTGGTATTTTAGGATTT
ATTGTCTGAGCTCAC
>MT338310
GATTATGATTGGTGGATTTGGCAATTGGCTAGTACCTCTTATGTTAGGAGCACCTGATATGGCATTCCCCCGGATGAAAA
AAATGAGTTTTTGGCTTGTCCCTCCTGCATTTATTTTATTACTTGCGTCAGCTGCAAACGAAAGAGGAGCCGGAACTGGA
TGAACAGTATATCCTCCTTTGTCCGGTCCAACAGCACACGCCGGAGGGTCTGTTGATCTAGCAATTTTTTCTCTTCATTT
GGCAGGTGCATCATCTATTATGGCATCAATTAATTTTATAACTACGATACTTAATATGCGTGCCCCAGGTATGTCCATGG
ACCGGCTTCCCTTGTTTGTGTGATCGATATTTTTAACAACAATTTTATTACTTCTATCACTCCCTGTGCTTGCTGGCGCA
ATAACTATGTTGTTAACAGACCGAAATATTAACACAACGTTTTTTGACCCCACTGGAGGAGGAGATCCTATCCTATTTCA
ACACTTATTTTGATTTTTTGGCCATCCAGAAGTTTATATTTTAATTTTGCCAGGGTTCGGGATAATATCACACGTCGTAG
CTAACCGAACAGGAAAGGAGGCACCTTTTGGATACTTAGGCATGATGTATGCTATGATTTCCATTGGTATTTTAGGATTT
ATTGTCTGAGCCCAC
>MT338311
AATTATGATTGGTGGATTTGGCAATTGGCTAGTACCTCTCATGTTAGGAGCACCTGATATGGCGTTCCCCCGAATGAAAA
AAATGAGTTTTTGGCTTGTCCCTCCTGCATTTATTTTATTACTTGCCTCAGCCGCAAACGAAAGAGGAGCCGGAACTGGA
TGAACAGTGTATCCTCCTTTGTCCGGTCCAACAGCACACGCCGGAGGGTCTGTTGATCTAGCAATTTTTTCTCTTCATTT
AGCAGGGGCATCATCTATTATGGCATCAATAAATTTTATAACGACGATACTTAATATGCGTGCCCCAGGTATGTCTATGG
ACCGGCTTCCTCTATTTGTGTGATCAATATTTTTAACAACAATCTTATTACTTCTATCACTCCCTGTGCTTGCTGGCGCA
ATAACTATGTTGTTAACAGACCGGAATATTAACACAACGTTTTTCGACCCCACTGGAGGGGGAGACCCTATTTTATTTCA
ACACTTATTCTGATTTTTTGGCCATCCAGAAGTTTATATTTTAATTTTGCCAGGGTTTGGGATAATATCACACGTCGTAG
CTAACCGAACAGGAAAGGAAGCACCTTTTGGCTATTTAGGCATGATGTACGCTATGATTTCCATTGGTATTTTAGGATTT
ATTGTCTGAGCCCAC
>MT338312
AATTATGATTGGTGGATTTGGCAATTGGCTAGTACCTCTCATGTTAGGAGCACCTGATATGGCGTTCCCCCGAATGAAAA
AAATGAGTTTTTGGCTTGTCCCTCCTGCATTTATTTTATTACTTGCCTCAGCCGCAAACGAAAGAGGAGCCGGAACTGGA
TGAACAGTATATCCTCCTTTGTCCGGTCCAACAGCACACGCCGGAGGATCTGTTGATCTAGCAATTTTTTCTCTTCATTT
AGCAGGTGCATCATCTATTATGGCATCAATAAATTTTATAACGACGATACTTAATATGCGTGCCCCAGGAATGTCCATGG
ACCGGCTTCCTCTATTTGTGTGATCAATATTTTTAACAACAATTTTATTACTTCTATCACTCCCTGTGCTTGCTGGCGCA
ATAACTATGTTGTTAACAGACCGGAATATTAACACAACGTTTTTCGACCCTACTGGAGGGGGAGACCCTATTTTATTTCA
ACACTTATTCTGATTTTTTGGTCATCCAGAAGTTTATATTTTAATTTTGCCAGGGTTCGGGATAATATCACACGTCGTAG
CTAACCGAACAGGAAAGGAAGCACCTTTTGGATATTTAGGCATGATGTACGCTATGATTTCCATTGGTATTTTAGGATTT
ATTGTCTGAGCCCAC
>MT338313
GATTATGATTGGCGGATTTGGTAACTGGCTAGTCCCACTTATGTTAGGAGCGCCTGATATGGCTTTTCCCCGAATGAAAA
ACATGAGATTTTGGTTAGTCCCTCCTGCATTTATTTTACTGCTCGCTTCAGCTGCAAACGAAAGAGGGGCTGGAACTGGT
TGAACAGTTTATCCGCCTTTATCAGGACCAACTGCGCACGCCGGAGGTTCAGTTGACCTAGCAATTTTCTCTTTACATTT
AGCAGGTGCATCTTCTATTATGGCATCAATAAAATTCATAACAACTATTCTTAACATGCGTGCTCCAGGCATGACCATGG
ACCGACTTCCCCTATTTGTTTGATCAATATTTTTAACAACAATTCTACTACTTCTTTCACTTCCTGTACTTGCTGGCGCA
ATAACTATGCTATTAACAGACCGAAATATTAAAACAACGTTTTTTGATCCCACAGGAGGAGGAGACCCTATCCTATTTCA
ACATTTATTTTGATTTTTTGGACACCCAGAAGTTTATATTTTAATTTTACCAGGATTTGGAATTATATCCCATGTTGTAG
CCAACCGAACTGGGAAGGAAGCACCTTTCGGGTACCTCGGCATGATGTACGCCATGATCTCCATTGGTATTTTAGGGTTT
ATTGTCTGGGCACAT
>MT338314
AATTATGATTGGTGGATTTGGCAATTGGCTAGTACCTCTCATGTTGGGAGCACCTGATATGGCGTTCCCCCGAATGAAAA
AAATGAGTTTTTGGCTTGTCCCTCCTGCATTTATTTTATTACTTGCCTCAGCCGCAAACGAAAGAGGAGCCGGAACTGGA
TGAACAGTGTATCCTCCTTTGTCCGGTCCAACAGCACACGCCGGAGGGTCTGTTGATCTAGCAATTTTTTCTCTTCATTT
AGCAGGTGCGTCATCTATTATGGCATCAATAAATTTTATAACGACGATACTTAATATGCGTGCTCCAGGAATGTCTATGG
ACCGGCTTCCTCTATTTGTGTGATCAATATTTTTAACAACAATTTTATTACTTCTATCACTCCCTGTGCTTGCTGGCGCA
ATAACTATGTTGTTAACAGACCGGAATATTAACACAACGTTTTTTGACCCCACTGGAGGGGGAGACCCTATTTTATTTCA
ACACTTATTCTGATTTTTTGGTCATCCAGAAGTTTATATTTTAATTTTGCCAGGGTTCGGGATAATATCACACGTCGTAG
CTAACCGAACAGGAAAGGAAGCACCTTTTGGATATTTAGGCATGATGTACGCTATGATTTCCATTGGTATTTTAGGATTT
ATTGTCTGAGCCCAC
>MT338315
GATTATGATTGGTGGATTTGGCAATTGGCTAGTACCTCTTATGTTAGGAGCACCTGATATGGCATTCCCCCGGATGAAAA
AAATGAGTTTTTGGCTTGTCCCTCCTGCATTTATTTTACTACTTGCTTCAGCTGCAAACGAAAGAGGAGCCGGAACTGGA
TGAACGGTATATCCTCCTTTGTCCGGTCCAACAGCACACGCCGGAGGGTCTGTTGATCTAGCAATTTTTTCTCTTCATTT
GGCAGGTGCATCATCTATTATGGCATCAATTAATTTTATAACTACGATACTTAATATGCGTGCCCCAGGTATGTCCATGG
ACCGGCTTCCCTTGTTTGTGTGATCGATATTTTTAACAACAATTTTATTACTTCTATCACTCCCTGTGCTTGCTGGCGCA
ATAACTATGTTGTTAACAGACCGAAATATTAACACAACGTTTTTTGACCCCACTGGAGGAGGAGATCCTATCCTATTTCA
ACACTTATTCTGATTTTTTGGCCATCCAGAAGTTTATATTTTAATTTTGCCAGGGTTCGGGATAATATCACACGTCGTAG
CTAACCGAACAGGAAAGGAAGCACCTTTTGGATACTTAGGCATGATGTATGCTATGATTTCCATTGGTATTTTAGGATTT
ATTGTCTGAGCCCAC
>MT338316
GATTATGATTGGTGGATTTGGCAATTGGCTAGTGCCTCTTATGTTAGGAGCACCTGATATGGCATTCCCCCGGATGAAAA
AAATGAGTTTTTGGCTTGTCCCTCCTGCATTTATTTTATTACTTGCTTCAGCTGCAAACGAAAGAGGAGCCGGGACTGGA
TGAACAGTATATCCTCCTTTGTCCGGTCCAACAGCACACGCCGGAGGATCTGTTGATCTAGCAATTTTTTCTCTTCATTT
GGCAGGTGCATCATCTATTATGGCATCAATTAATTTTATAACTACGATACTTAATATGCGTGCCCCAGGTATGTCCATGG
ACCGGCTTCCCCTGTTTGTGTGATCGATATTTTTAACAACAATTTTATTACTTCTATCACTCCCTGTGCTTGCTGGCGCA
ATAACTATGTTGTTAACAGACCGAAATATTAACACAACGTTTTTTGACCCCACTGGAGGAGGAGATCCTATCCTATTTCA
ACACTTATTCTGATTTTTTGGCCATCCAGAAGTTTATATTTTAATTTTGCCAGGGTTCGGGATAATATCACACGTCGTAG
CTAAACGAACAGGAAAGGAAGCACCTTTTGGATACTTAGGCATGATGTATGCTATGATTTCCATTGGTATTTTAGGATTT
ATTGTCTGAGCCCAC
>MT338317
AATCATGATTGGTGGATTTGGCAATTGGCTAGTGCCCCTCATGTTAGGAGCACCTGATATGGCGTTCCCCCGAATGAAAA
AAATGAGTTTTTGGCTTGTCCCTCCTGCATTTATTTTATTGCTTGCCTCAGCCGCAAACGAGAGAGGAGCCGGAACTGGA
TGAACAGTGTATCCTCCTTTGTCCGGACCAACAGCACACGCCGGGGGGTCTGTTGATCTAGCAATTTTTTCTCTTCATTT
AGCAGGTGCATCATCTATTATGGCATCAATAAATTTTATAACGACGATACTTAATATGCGTGCCCCAGGTATGTCTATGG
ACCGGCTTCCTCTATTTGTGTGATCAATATTTTTAACAACAATTTTATTACTTCTATCACTCCCTGTGCTTGCTGGCGCA
ATAACTATGTTGTTAACAGACCGAAATATTAACACAACGTTTTTCGACCCCACTGGAGGGGGAGACCCTATTTTATTTCA
ACACTTATTCTGATTTTTTGGCCATCCAGAAGTTTATATTTTAATTTTGCCAGGGTTCGGGATAATATCACACGTCGTAG
CTAACCGAACAGGAAAGGAAGCACCTTTTGGATATTTAGGCATGATGTACGCTATGATTTCCATTGGTATTTTAGGATTT
ATTGTCTGAGCCCAC
>MT338318
GATTATGATTGGTGGATTTGGCAATTGGCTAGTACCTCTTATGTTAGGAGCACCTGATATGGCATTCCCCCGGATGAAAA
AAATGAGTTTTTGGCTTGTCCCTCCTGCATTTATTTTATTACTTGCTTCAGCTGCAAACGAAAGAGGAGCCGGAACTGGA
TGAACAGTATATCCTCCTTTGTCCGGTCCAACAGCACACGCCGGAGGGTCTGTTGATCTAGCGATTTTTTCTCTTCATTT
GGCAGGTGCATCATCTATTATGGCATCAATTAATTTTATAACTACGATACTTAATATGCGTGCCCCAGGTATGTCCATGG
ACCGACTTCCTTTGTTTGTGTGATCGATATTTTTAACAACAATTTTATTACTTCTATCACTCCCTGTGCTTGCTGGCGCA
ATAACTATGTTGTTAACAGACCGAAATATTAACACAACGTTTTTTGACCCCACTGGAGGAGGAGATCCTATCCTATTTCA
ACACTTATTCTGATTTTTTGGCCATCCAGAAGTTTATATTTTAATTTTGCCAGGGTTCGGGATAATATCACACGTCGTAG
CTAACCGAACAGGAAAGGAAGCACCTTTTGGATACTTAGGCATGATGTATGCTATGATTTCCATTGGTATTTTAGGATTT
ATTGTCTGAGCCCAC
>MT338319
GATTATGATTGGTGGATTTGGCAATTGGCTAGTACCTCTTATGTTAGGAGCACCTGATATGGCATTCCCCCGGATGAAAA
AAATGAGTTTTTGGCTTGTCCCTCCTGCATTTATTTTATTACTTGCTTCAGCTGCAAACGAAAGAGGAGCCGGAACTGGA
TGAACAGTATATCCTCCTTTGTCCGGTCCAACAGCACACGCCGGAGGATCTGTTGATCTAGCAATTTTTTCTCTTCATTT
GGCAGGTGCCTCATCTATTATGGCATCAATTAATTTTATAACTACGATACTTAATATGCGTGCCCCAGGTATGTCCATGG
ACCGGCTTCCCCTGTTTGTGTGATCGATATTTTTAACAACAATTCTATTACTTCTATCACTCCCTGTGCTTGCTGGCGCA
ATAACTATGTTGTTAACAGACCGAAATATTAACACAACGTTTTTTGACCCCACTGGAGGAGGAGATCCTATCCTATTTCA
ACACTTATTCTGATTTTTTGGCCATCCAGAAGTTTATATTTTAATTTTGCCAGGGTTCGGGATAATATCACACGTCGTAG
CTAACCGAACAGGAAAGGAAGCACCTTTTGGATACTTAGGCATGATGTATGCTATGATTTCCATTGGTATTTTAGGATTT
ATTGTCTGAGCCCAC
>MT338320
GATTATGATTGGTGGATTTGGCAATTGGCTAGTACCTCTTATGCTAGGAGCACCTGATATGGCATTCCCCCGGATGAAAA
AAATGAGTTTTTGGCTTGTCCCTCCTGCATTTATTTTATTACTTGCTTCAGCTGCAAACGAAAGAGGAGCCGGAACTGGA
TGAACAGTATATCCTCCTTTGTCCGGTCCAACAGCACACGCCGGAGGGTCTGTTGATCTAGCAATTTTTTCTCTTCATTT
GGCAGGTGCATCATCTATTATGGCATCAATTAATTTTATAACTACGATACTTAATATGCGTGCCCCAGGTATGTCCATGG
ACCGGCTTCCCTTGTTTGTGTGATCGATATTTTTAACAACAATTTTATTACTTCTATCACTCCCTGTGCTTGCTGGCGCA
ATAACTATGTTGTTAACAGACCGAAATATTAACACAACGTTTTTTGACCCCACTGGAGGAGGAGATCCTATCCTATTTCA
ACACTTATTCTGATTTTTTGGTCATCCAGAAGTTTATATTTTAATTTTGCCAGGGTTCGGGATAATATCACACGTCGTAG
CTAACCGAACAGGAAAGGAAGCACCTTTTGGATATTTAGGCATGATGTATGCTATGATTTCCATTGGTATTTTAGGATTT
ATTGTCTGAGCCCAC
>MT338321
AATTATGATTGGTGGATTTGGCAATTGGCTAGTACCTCTCATGTTAGGAGCACCTGATATGGCGTTCCCCCGAATGAAAA
AAATGAGTTTTTGGCTTGTCCCTCCTGCATTTATTTTATTACTTGCCTCAGCCGCAAACGAAAGAGGAGCCGGAACTGGA
TGAACAGTATATCCTCCTTTGTCCGGTCCAACAGCACACGCCGGGGGGTCTGTTGATCTAGCAATTTTTTCTCTTCATTT
AGCAGGTGCCTCATCTGTTATGGCATCAATTAATTTTATAACTACGATACTTAATATGCGTGCCCCAGGTATGTCTATGG
ACCGGCTTCCTTTGTTTGTGTGATCCATATTTTTAACAACAATTTTATTACTTCTATCACTCCCTGTGCTTGCTGGCGCA
ATAACTATGTTATTAACAGACCGAAATATTAACACAACGTTTTTCGACCCCACTGGAGGAGGAGATCCTATTCTATTCCA
ACACTTATTTTGATTTTTTGGCCATCCAGAAGTTTATATTCTAATTTTGCCAGGGTTTGGGATAATATCACACGTCGTAG
CTAACCGCACAGGAAAGGAAGCACCTTTTGGATATTTAGGCATGATGTACGCTATGATTTCCATTGGTATTTTAGGCTTT
ATTGTCTGAGCCCAC
>MT338322
TATAATGATAGGAGGATTTGGAAATTGACTTGTTCCCCTGATGCTAGGAGCACCCGACATGGCGTTCCCACGAATGAACA
AAATGAGTTTTTGGCTTGTCCCCCCCGCATTCATACTTTTATTAGCTTCGGCCGCGAAAGAAAGTGGTGCAGGAACAGGA
TGAACAGTTTATCCGCCTTTATCAGGACCTACTGCACATGCAGGAGGCTCAGTTGACTTAGCTATTTTTTCTTTACACTT
AGCAGGCGCTTCTTCCATAATGGCCTCTATTAATTTTATCACGACTATTTTAAAAATGCGTGCACCAGGCATGACTATGG
ACCGGCTCCCATTATTCGTTTGGTCAATATTCTTAACAACAATTTTACTCCTTCTTTCCCTCCCAGTATTAGCAGGAGCC
ATTACTATGCTATTAACCGACCGTAATATAAATACAACGTTTTTTGACCCTACTGGAGGAGGAGATCCAATTTTATTTCA
GCACTTATTCTGATTTTTTGGACACCCTGAAGTATATATTCTAATATTGCCTGGGTTTGGTATTATTTCTCACGTAGTGG
CTAATCGAACAGGGAAGGAAGCTCCTTTTGGCTACCTAGGCATGATGTACGCAATGATCTCAATAGGAATTTTAGGGTTT
ATTGTGTGAGCTCAT
>MT338323
AATTATGATTGGTGGATTTGGCAATTGGCTAGTACCTCTCATGTTAGGAGCACCTGATATGGCATTCCCCCGAATGAAAA
AAATGAGTTTTTGGCTTGTCCCTCCTGCATTTATTTTATTACTTGCCTCAGCCGCGAACGAAAGAGGAGCCGGAACTGGA
TGAACAGTGTATCCTCCTTTATCCGGCCCAACAGCACACGCCGGAGGGTCTGTTGATCTAGCAATTTTTTCACTTCATTT
AGCAGGTGCATCATCTATTATGGCATCAATAAATTTTATAACGACGATACTTAATATGCGTGCCCCAGGCATGTCTATGG
ACCGGCTTCCTTTATTTGTGTGATCAATATTTTTAACAACAATTTTGTTACTTCTATCACTCCCTGTGCTTGCTGGCGCA
ATAACTATGTTGTTAACAGACCGAAATATTAACACAACGTTTTTCGACCCCACTGGAGGGGGAGACCCTATTTTATTTCA
ACACTTATTCTGATTTTTTGGCCATCCAGAAGTTTATATTTTAATTTTGCCAGGGTTCGGGATAATATCACACGTCGTAG
CTAACCGAACAGGAAAGGAAGCACCTTTTGGATATTTAGGCATGATGTACGCTATGATTTCCATTGGTATTTTAGGATTT
ATTGTCTGAGCCCAC
>MT338324
GATTATGATTGGTGGATTTGGCAATTGGCTAGTACCTCTTATGTTAGGAGCACCTGATATGGCATTCCCCCGAATGAAAA
AAATGAGTTTTTGGCTTGTCCCTCCTGCATTTATTTTATTACTTGCTTCAGCTGCAAACGAAAGAGGAGCCGGAACTGGA
TGAACAGTATATCCTCCTTTGTCCGGTCCAACAGCACACGCCGGAGGGTCTGTTGATCTAGCAATTTTTTCTCTTCATTT
GGCAGGTGCATCATCTATTATGGCATCAATTAATTTTATAACTACGATACTTAATATGCGTGCCCCAGGTATGTCTATGG
ACCGGCTTCCCTTGTTTGTGTGATCGATATTTTTAACAACAATTTTATTACTTCTATCACTCCCTGTGCTTGCTGGTGCA
ATAACTATGTTGTTAACAGACCGAAATATTAACACAACGTTTTTTGACCCCACTGGAGGAGGAGATCCTATCCTATTTCA
ACACTTATTCTGATTTTTTGGCCATCCAGAAGTTTATATTTTAATTTTGCCAGGGTTCGGGATAATATCGCACGTCGTAG
CTAACCGAACAGGAAAGGAAGCACCTTTTGGATACTTAGGCATGATGTATGCTATGATTTCCATTGGTATTTTAGGATTT
ATTGTCTGAGCCCAC
>MT338325
GATTATGATTGGTGGATTTGGCAATTGGCTAGTACCTCTTATGTTAGGAGCACCTGATATGGCATTCCCCCGGATGAAAA
AAATGAGTTTTTGGCTTGTCCCTCCTGCATTTATTTTATTACTTGCTTCAGCTGCAAACGAAAGAGGAGCCGGAACTGGA
TGAACAGTATATCCTCCTTTGTCCGGTCCAACAGCACACGCCGGAGGGTCTGTTGATCTAGCAATTTTTTCTCTTCATTT
GGCAGGTGCATCGTCTATTATGGCATCAATTAATTTTATAACTACGATACTTAATATGCGCGCCCCAGGTATGTCCATGG
ACCGGCTTCCCTTGTTTGTGTGATCGATATTTTTAACAACAATTTTATTACTTCTATCACTCCCTGTGCTTGCTGGCGCA
ATAACTATGTTGTTAACAGACCGAAATATTAACACAACGTTTTTTGACCCCACTGGAGGAGGAGATCCTATCCTATTTCA
ACACTTATTCTGATTTTTTGGCCATCCAGAAGTTTATATTTTAATTTTGCCAGGGTTCGGGATAATATCACACGTCGTAG
CTAACCGAACAGGAAAGGAAGCACCTTTTGGATACTTAGGCATGATGTACGCTATGATTTCCATTGGTATTTTAGGATTT
ATTGTCTGAGCCCAC
>MT338326
GATTATGATTGGTGGATTTGGCAATTGGCTAGTACCTCTTATGTTAGGAGCACCTGATATGGCATTTCCCCGGATGAAAA
AAATGAGTTTTTGGCTTGTCCCTCCTGCATTTATTTTATTACTTGCTTCAGCTGCAAACGAAAGAGGAGCCGGAACTGGA
TGAACAGTATATCCTCCTTTGTCCGGTCCAACAGCACACGCCGGAGGGTCTGTTGATCTAGCGATTTTTTCTCTTCATTT
GGCAGGTGCATCATCTATTATGGCATCAATTAATTTTATAACTACGATACTTAATATGCGTGCCCCAGGTATGTCCATGG
ACCGGCTTCCCTTGTTTGTGTGATCGATATTTTTAACAACAATTTTATTACTTCTATCACTCCCTGTGCTTGCTGGCGCA
ATAACTATGTTGTTAACAGACCGAAATATTAACACAACGTTTTTTGACCCCACTGGAGGAGGAGATCCTATCCTATTTCA
ACACTTATTCTGATTTTTTGGCCATCCAGAAGTTTATATTTTAATTTTGCCAGGGTTCGGGATAATATCACACGTCGTAG
CTAACCGAACAGGAAAGGAAGCACCTTTTGGGTACTTAGGCATGATGTATGCTATGATTTCCATTGGTATTTTAGGATTT
ATTGTCTGAGCCCAC
>MT338327
GATTATGATTGGTGGATTTGGCAATTGGCTAGTACCCCTTATGTTAGGAGCACCTGATATGGCATTCCCCCGGATGAAAA
AAATGAGTTTTTGGCTTGTCCCTCCTGCATTTATTTTATTACTTGCTTCAGCTGCAAACGAAAGAGGAGCCGGAACTGGA
TGAACAGTATATCCTCCTTTGTCCGGTCCGACAGCACACGCCGGAGGGTCTGTTGATCTAGCGATTTTTTCTCTTCATTT
GGCAGGTGCATCATCTATTATGGCATCAATTAATTTTATAACTACGATACTTAATATGCGTGCCCCAGGTATGTCCATGG
ACCGGCTTCCCTTGTTTGTATGATCGATATTTTTAACAACAATTTTATTACTTCTATCACTCCCTGTGCTTGCTGGCGCA
ATAACTATGTTGTTAACAGACCGAAATATTAACACAACGTTTTTTGACCCCACTGGAGGAGGAGATCCTATCCTATTTCA
ACACTTATTCTGATTTTTTGGCCATCCAGAAGTTTATATTTTAATTTTGCCAGGGTTCGGGATAATATCACACGTCGTAG
CTAACCGAACAGGAAAGGAAGCACCTTTTGGATACTTAGGCATGATGTATGCTATGATTTCCATTGGTATTTTAGGATTT
ATTGTCTGAGCCCAC
>MT338328
AATTATGATTGGGGGATTTGGCAATTGGCTAGTACCTCTCATGTTAGGCGCACCTGATATGGCGTTCCCCCGAATGAAAA
AAATGAGTTTTTGGCTTGTCCCTCCTGCATTTATTTTATTACTTGCTTCAGCCGCAAACGAAAGAGGAGCCGGAACTGGA
TGAACAGTATATCCTCCTTTGTCCGGTCCAACAGCACACGCCGGAGGGTCTGTTGATCTAGCAATTTTTTCTCTTCATTT
AGCAGGTGCATCATCTATTATGGCATCAATAAATTTTATAACGACGATACTTAATATGCGTGCCCCAGGTATGTACATGG
ACCGGCTTCCTCTATTTGTATGATCAATATTTTTAACAACAATTTTATTACTTCTATCACTCCCTGTGCTTGCTGGCGCA
ATAACTATGTTGTTAACAGACCGAAATATTAACACAACGTTTTTCGACCCCACTGGAGGGGGGGACCCTATTTTATTTCA
ACACTTATTCTGATTTTTTGGCCATCCAGAAGTTTATATTTTAATTCTGCCAGGGTTCGGGATAATATCACACGTCGTAG
CTAACCGAACAGGAAAGGAAGCACCTTTCGGATATTTAGGCATGATGTACGCTATGATTTCCATTGGTATTTTAGGATTT
ATTGTCTGAGCCCAC
>MT338329
GATTATGATTGGTGGATTTGGCAATTGGCTAGTACCTCTTATGTTAGGAGCACCTGATATGGCATTCCCCCGGATGAAAA
AAATGAGTTTTTGGCTTGTCCCTCCTGCATTTATTTTATTACTTGCTTCAGCTGCAAACGAAAGAGGAGCCGGAACTGGA
TGAACAGTATATCCTCCTTTGTCCGGTCCAACAGCACACGCCGGAGGGTCTGTTGATCTAGCGATTTTTTCTCTTCATTT
GGCAGGTGCATCATCTATTATGGCATCAATTAATTTTATAACTACGATACTTAATATGCGTGCCCCAGGTATGTCCATGG
ACCGGCTTCCCTTGTTTGTGTGATCGATATTTTTAACAACAATTTTATTACTTCTATCACTCCCTGTGCTTGCTGGCGCA
ATAACTATGTTGTTAACAGACCGAAATATTAACACAACGTTTTTTGACCCCACTGGAGGAGGAGATCCTATCCTATTTCA
ACACTTATTCTGATTTTTTGGCCATCCAGAAGTTTATATTTTAATTTTGCCAGGGTTCGGAATAATATCACACGTCGTAG
CTAACCGAACAGGAAAGGAAGCACCTTTTGGATACTTAGGCATGATGTATGCTATGATTTCCATCGGTATTTTAGGATTT
ATTGTCTGAGCCCAC
>MT338330
AATTATGATTGGTGGATTTGGCAATTGGCTAGTACCTCTCATGTTAGGAGCACCTGATATGGCGTTCCCCCGAATGAAAA
AAATGAGTTTTTGGCTTGTCCCTCCTGCATTTATTTTATTACTTGCCTCAGCCGCAAACGAAAGAGGTGCCGGAACTGGA
TGAACAGTGTATCCTCCTTTATCCGGCCCAACAGCACACGCCGGAGGGTCTGTTGATCTAGCAATTTTTTCTCTTCATTT
AGCAGGTGCATCATCTATTATGGCATCAATAAATTTTATAACGACGATACTTAATATGCGTGCCCCAGGAATGTCTATGG
ACCGGCTTCCTTTATTTGTATGATCAATATTTTTAACAACAATTTTATTGCTTCTATCACTCCCTGTGCTTGCTGGCGCA
ATAACTATGTTGTTAACAGACCGGAATATTAACACAACGTTTTTCGACCCCACTGGAGGGGGAGACCCTATTCTATTTCA
ACACTTATTCTGATTTTTTGGCCATCCAGAAGTTTATATTTTAATTTTGCCAGGGTTCGGGATAATATCACACGTCGTAG
CTAACCGAACAGGAAAGGAAGCACCTTTTGGATATTTAGGCATGATGTACGCTATGATTTCCATTGGTATTTTAGGATTT
ATTGTCTGAGCCCAC
>MT338331
AATTATGATTGGTGGATTTGGCAATTGGCTAGTACCTCTCATGTTAGGAGCACCTGATATGGCGTTCCCCCGAATGAAAA
AAATGAGTTTTTGGCTCGTCCCTCCTGCATTTATTTTATTACTTGCCTCAGCCGCAAACGAAAGAGGAGCCGGAACTGGA
TGAACAGTATATCCTCCTTTGTCCGGTCCAACAGCACACGCCGGAGGGTCTGTTGATTTAGCAATTTTTTCTCTTCATTT
AGCAGGTGCATCATCTATTATGGCATCAATAAATTTTATAACGACGATACTTAATATGCGTGCCCCAGGTATGTCTATGG
ACCGGCTTCCTCTATTTGTGTGATCAATATTTTTAACAACAATTTTATTACTTCTATCACTCCCTGTACTTGCTGGCGCA
ATAACTATGTTGTTAACAGACCGTAATATTAACACAACGTTTTTCGACCCCACTGGAGGGGGAGACCCTATTTTATTTCA
ACACTTATTCTGATTTTTTGGCCATCCAGAAGTTTATATTTTAATTTTACCAGGGTTCGGGATAATATCACACGTCGTAG
CTAACCGAACAGGAAAGGAAGCACCTTTTGGATATTTAGGCATGATGTACGCTATGATTTCCATTGGTATTTTAGGATTT
ATTGTCTGAGCCCAC
>MT338332
AATTATGATTGGCGGATTTGGCAATTGGTTAGTACCTCTTATGTTAGGAGCACCTGATATGGCGTTCCCCCGAATGAAAA
AAATGAGTTTTTGGCTTGTCCCTCCTGCATTTATTTTATTACTTGCCTCAGCCGCAAACGAAAGAGGAGCCGGAACTGGA
TGAACAGTTTATCCTCCTTTGTCCGGTCCAACAGCACACGCCGGAGGATCTGTTGATCTAGCAATTTTTTCTCTTCATTT
AGCAGGTGCATCGTCTATCATGGCATCAATAAATTTTATAACTACGATACTTAATATGCGTGCCCCAGGTATGTTCATGG
ACCGGCTTCCCCTGTTTGTGTGATCAATATTTTTAACAACAGTTTTATTACTTCTATCACTCCCTGTGCTTGCTGGCGCA
ATAACTATGTTATTAACAGACCGAAATATTAACACAACGTTTTTTGACCCTACTGGAGGAGGAGATCCTATTTTATTTCA
ACACTTATTCTGATTTTTTGGCCATCCAGAAGTTTATATACTAATTTTGCCAGGGTTCGGGATAATATCACACGTCGTAG
CTAACCGAACAGGAAAGGAAGCACCTTTTGGATATTTAGGCATGATGTACGCTATGATTTCCATCGGTATTTTAGGATTT
ATTGTCTGAGCCCAC
>MT338333
GATTATGATTGGTGGATTTGGCAATTGGCTAGTACCTCTTATGTTAGGAGCACCTGATATGGCATTCCCCCGGATGAAAA
AAATGAGTTTTTGGCTTGTCCCTCCTGCATTTATTTTACTACTTGCTTCAGCTGCAAACGAAAGAGGAGCCGGAACTGGA
TGAACAGTATATCCTCCTTTGTCCGGTCCAACAGCACACGCCGGAGGGTCTGTTGATCTAGCAATTTTTTCTCTTCATTT
GGCAGGTGCATCGTCTATTATGGCATCAATTAATTTTATAACTACGATACTTAATATGCGTGCCCCAGGTATGTCCATGG
ACCGGCTTCCCTTGTTTGTGTGATCAATATTTTTAACAACAATTCTATTACTTCTATCACTCCCTGTGCTTGCTGGCGCA
ATAACTATGTTGTTAACAGACCGAAATATTAACACAACGTTTTTTGACCCCACTGGAGGGGGGGATCCTATCCTATTTCA
ACACTTATTCTGATTTTTTGGCCATCCAGAAGTTTATATTTTAATTTTGCCAGGGTTCGGGATAATATCACACGTTGTAG
CTAACCGAACAGGAAAGGAAGCACCTTTTGGATACTTAGGCATGATGTATGCTATGATTTCCATTGGTATTTTAGGATTT
ATTGTCTGAGCCCAC
>MT338334
GATTATGATTGGTGGATTTGGCAATTGGCTAGTACCTCTTATGTTAGGAGCACCTGATATGGCATTCCCCCGGATGAAAA
AAATGAGTTTTTGGCTTGTCCCTCCTGCATTTATTTTATTACTTGCTTCAGCTGCAAACGAAAGAGGAGCCGGAACTGGA
TGAACAGTATATCCTCCTTTGTCCGGTCCAACAGCACACGCCGGAGGGTCTGTTGATCTAGCGATTTTTTCTCTTCATTT
GGCAGGTGCATCATCTATTATGGCATCAATTAATTTTATAACTACGATACTTAATATGCGTGCCCCAGGTATGTCCATGG
ACCGGCTTCCCTTGTTTGTGTGATCGATATTTTTAACAACAATTTTATTACTTCTATCACTCCCTGTGCTTGCTGGCGCA
ATAACTATGTTGTTAACAGACCGAAATATTAACACAACGTTTTTTGACCCCACTGGAGGAGGAGATCCTATCCTATTTCA
ACACTTATTCTGATTTTTTGGCCATCCAGAAGTTTATATTTTAATTTTGCCAGGGTTCGGGATAATATCACACGTCGTAG
CTAACCGAACAGGAAAGGAAGCACCTTTTGGATACTTAGGCATGATGTATGCTATGATTTCCATTGGTATTTTAGGATTT
ATTGTCTGAGCCCAC
>MT338335
GATTATGATTGGTGGATTTGGCAATTGGCTAGTACCTCTTATGTTAGGAGCACCTGATATGGCATTCCCCCGGATGAAAA
AAATGAGTTTTTGGCTTGTCCCTCCTGCATTTATTTTATTACTCGCTTCAGCTGCAAACGAAAGAGGAGCCGGAACTGGA
TGAACAGTATATCCTCCTTTGTCCGGCCCAACAGCACACGCCGGAGGGTCTGTTGATCTAGCAATTTTTTCTCTTCATTT
GGCAGGTGCATCATCTATTATGGCATCAATTAATTTTATAACTACGATACTTAATATGCGTGCCCCAGGTATGTCCATGG
ACCGGCTTCCCTTGTTTGTGTGATCAATATTTTTAACAACAATTTTATTACTTCTATCACTCCCTGTGCTTGCTGGCGCA
ATAACTATGTTGTTAACAGACCGAAATATTAACACAACGTTTTTTGACCCCACTGGAGGAGGAGATCCTATCCTATTTCA
ACACTTATTCTGATTTTTTGGCCATCCAGAAGTTTATATTTTAATTTTGCCAGGGTTCGGGATAATATCACACGTCGTAG
CTAACCGAACAGGAAAGGAAGCACCTTTTGGATACTTAGGCATGATGTATGCTATGATTTCCATTGGTATTTTAGGATTT
ATTGTCTGAGCCCAC
>MT338336
AATTATGATTGGTGGATTTGGCAATTGGCTAGTACCTCTCATGTTAGGAGCACCTGATATGGCGTTCCCCCGAATGAAAA
AAATGAGTTTTTGGCTTGTCCCTCCTGCATTTATTTTATTACTTGCCTCAGCCGCAAACGAAAGAGGAGCCGGAACTGGA
TGAACAGTGTATCCTCCTTTGTCCGGTCCAACAGCACACGCCGGAGGGTCTGTTGATCTAGCAATTTTTTCTCTTCATTT
AGCAGGGGCATCATCTATTATGGCATCAATAAATTTTATAACGACGATACTTAATATGCGTGCCCCAGGTATGTCTATGG
ACCGGCTTCCTCTATTTGTGTGATCAATATTTTTAACAACAATTTTATTACTTCTATCACTCCCTGTGCTTGCTGGCGCA
ATAACTATGTTGCTAACAGACCGGAATATTAACACAACGTTTTTCGACCCCACTGGAGGGGGAGACCCTATTTTATTTCA
ACACTTATTCTGATTTTTTGGCCATCCAGAAGTTTATATTTTAATTTTGCCAGGGTTCGGGATAATATCACACGTCGTAG
CTAACCGAACAGGGAAGGAAGCACCTTTTGGATATTTAGGCATGATGTACGCTATGATTTCCATTGGTATTTTAGGATTT
ATTGTCTGAGCCCAC
>MT338337
GATTATGATTGGTGGATTTGGCAATTGGCTAGTACCTCTTATGTTAGGAGCACCCGATATGGCATTCCCCCGGATGAAAA
AAATGAGTTTTTGGCTTGTCCCTCCTGCATTTATTTTATTACTTGCTTCAGCTGCAAACGAAAGAGGAGCCGGAACTGGA
TGAACAGTATATCCTCCTTTGTCCGGTCCAACAGCACACGCCGGAGGGTCTGTTGATCTAGCAATTTTTTCTCTTCATTT
GGCAGGTGCATCATCTATTATGGCATCAATTAATTTTATAACTACGATACTTAATATGCGTGCCCCAGGTATGTCCATGG
ACCGGCTTCCCTTGTTTGTGTGATCGATATTTTTAACAACAATTTTATTACTTCTATCACTCCCTGTGCTTGCTGGCGCA
ATAACTATGTTGTTAACAGACCGAAATATTAACACAACGTTTTTTGACCCCACTGGAGGAGGAGATCCTATACTATTTCA
ACACTTATTCTGATTTTTTGGCCATCCAGAAGTTTATATTTTAATTTTGCCAGGGTTCGGGATAATATCACACGTCGTAG
CTAACCGAACAGGAAAGGAAGCACCTTTTGGATACTTAGGCATGATGTATGCTATGATTTCCATTGGTATTTTAGGATTT
ATTGTCTGAGCCCAC
>MT338338
AATTATGATTGGTGGATTTGGCAATTGACTAGTACCTCTCATGTTAGGAGCACCTGATATGGCGTTCCCCCGAATGAAAA
AAATGAGTTTTTGGCTTGTCCCTCCTGCATTTATTTTATTACTTGCCTCAGCCGCAAACGAAAGAGGAGCCGGAACTGGA
TGAACAGTGTATCCTCCTTTGTCTGGTCCAACAGCACACGCCGGAGGGTCTGTTGATCTAGCAATTTTTTCTCTTCATTT
AGCAGGTGCATCATCTATTATGGCATCAATAAATTTTATAACGACGATACTTAATATGCGTGCCCCAGGGATGTCTATGG
ACCGGCTTCCTCTATTTGTATGATCAATATTTTTAACAACAATTTTATTACTTCTATCACTCCCTGTGCTTGCTGGAGCA
ATAACTATGTTGTTAACAGACCGGAATATTAACACAACGTTTTTCGACCCCACTGGTGGAGGAGACCCTATTTTATTTCA
ACACTTATTCTGATTTTTTGGCCATCCAGAAGTTTATATTTTAATTTTGCCAGGGTTTGGGATAATATCACACGTCGTAG
CTAACCGAACAGGAAAGGAAGCACCTTTTGGATATTTAGGCATGATGTACGCTATGATTTCCATTGGTATTTTAGGATTT
ATTGTCTGAGCCCAC
>MT338339
GATTATGATTGGTGGATTTGGCAATTGGCTAGTACCTCTTATGCTAGGAGCACCTGATATGGCATTCCCCCGGATGAAAA
AAATGAGTTTTTGGCTTGTCCCTCCTGCATTTATTTTATTACTTGCTTCAGCTGCAAACGAAAGAGGAGCCGGAACTGGA
TGAACAGTATATCCTCCTTTGTCCGGTCCAACAGCACACGCCGGAGGGTCTGTTGATCTAGCAATTTTTTCTCTTCATTT
GGCAGGTGCATCGTCTATTATGGCATCAATTAATTTTATAACTACGATACTTAATATGCGTGCCCCAGGTATGTCCATGG
ACCGGCTTCCCTTGTTTGTGTGATCGATATTTTTAACAACAATTTTATTACTTCTATCACTCCCTGTGCTTGCTGGCGCA
ATAACTATGTTGTTAACAGACCGAAATATTAACACAACGTTTTTTGACCCCACTGGAGGAGGAGACCCTATCCTATTTCA
ACACTTATTCTGATTTTTTGGCCATCCAGAAGTTTATATTTTAATTTTGCCAGGGTTCGGGATAATATCGCACGTCGTAG
CTAACCGAACAGGAAAGGAAGCACCTTTTGGATACTTAGGCATGATGTATGCTATGATTTCCATTGGTATTTTAGGATTT
ATTGTCTGAGCCCAC
>MT338340
AATTATGATTGGTGGATTTGGCAATTGGCTAGTACCTCTCATGTTAGGCGCACCTGATATGGCGTTTCCCCGAATGAAAA
AAATGAGTTTTTGGCTTGTCCCTCCTGCATTTATTTTATTACTTGCCTCAGCCGCAAACGAAAGAGGAGCCGGAACTGGA
TGAACAGTGTATCCTCCTTTGTCCGGTCCAACAGCACACGCCGGAGGGTCTGTTGATCTAGCAATTTTTTCTCTTCATTT
AGCAGGTGCATCATCTATTATGGCATCAATAAATTTTATAACGACGATACTTAATATGCGTGCCCCAGGAATGTCTATGG
ACCGGCTTCCTCTATTTGTGTGATCAATATTTTTAACAACAATTTTATTGCTTCTATCACTCCCTGTGCTTGCTGGCGCA
ATAACTATGTTGTTAACAGACCGGAATATTAACACAACGTTTTTCGACCCCACAGGGGGGGGAGACCCTATTTTATTTCA
ACACTTATTCTGATTTTTTGGCCATCCAGAAGTTTATATTTTAATTTTGCCAGGGTTCGGGATAATATCACACGTCGTAG
CTAACCGAACAGGAAAGGAAGCACCTTTTGGCTATTTAGGCATGATGTACGCTATGATTTCCATTGGTATTTTAGGATTT
ATTGTCTGAGCCCAC
>MT338341
GATTATGATTGGTGGATTTGGCAATTGGCTAGTACCTCTTATGTTAGGAGCACCTGATATGGCATTCCCCCGGATGAAAA
AAATGAGTTTTTGGCTTGTCCCTCCTGCATTTATTTTATTACTTGCTTCAGCTGCGAACGAAAGAGGAGCCGGAACTGGA
TGAACAGTATATCCTCCTTTGTCCGGTCCAACAGCACACGCCGGAGGGTCTGTTGATCTAGCAATTTTTTCTCTTCATTT
GGCAGGTGCGTCATCTATTATGGCATCAATTAATTTTATAACTACGATACTTAATATGCGTGCCCCAGGTATGTCCATGG
ACCGGCTTCCCTTGTTTGTGTGATCTATATTTTTAACAACAATTTTATTACTTCTATCACTCCCTGTGCTTGCTGGCGCA
ATAACTATGTTGTTAACAGACCGAAATATTAACACAACGTTTTTTGACCCCACTGGAGGAGGAGATCCTATCCTATTTCA
ACACTTATTCTGATTTTTTGGCCATCCAGAAGTTTATATTTTAATTTTGCCAGGGTTCGGGATTATATCACACGTCGTAG
CTAACCGAACAGGAAAGGAAGCACCTTTTGGATACTTAGGCATGATGTATGCTATGATTTCCATTGGTATTTTAGGATTT
ATTGTCTGAGCCCAC
>MT338342
AATTATGATTGGTGGATTTGGCAATTGGCTAGTACCTCTCATGTTAGGAGCACCTGATATGGCGTTCCCCCGAATGAAAA
AAATGAGTTTTTGGCTTGTCCCTCCTGCATTTATTTTATTACTTGCCTCAGCCGCAAACGAAAGAGGAGCCGGAACTGGA
TGAACAGTGTATCCTCCTTTGTCCGGTCCAACAGCACACGCCGGAGGGTCTGTTGATCTAGCAATTTTTTCTCTTCATTT
AGCAGGTGCATCATCTATTATGGCATCAATAAATTTTATAACGACGATACTTAATATGCGTGCCCCAGGAATGTCTATGG
ACCGGCTTCCTCTATTTGTGTGATCAATATTCTTAACAACAATTTTATTACTTCTATCACTCCCTGTGCTTGCTGGCGCA
ATAACTATGTTGTTAACAGACCGGAATATTAACACAACGTTTTTCGACCCCACTGGAGGGGGAGACCCTATTTTATTTCA
ACACTTATTCTGATTTTTTGGTCATCCAGAAGTTTATATTTTAATTTTGCCAGGGTTCGGGATAATATCACACGTCGTAG
CTAACCGAACAGGAAAGGAAGCACCTTTTGGATATTTAGGCATGATGTACGCTATGATTTCCATTGGTATTTTAGGATTT
ATTGTCTGAGCCCAC
>MT338343
AATTATGATTGGTGGATTTGGCAATTGGCTAGTACCTCTCATGTTAGGAGCACCTGATATGGCGTTCCCCCGAATGAAAA
AAATGAGTTTTTGGCTTGTCCCTCCTGCATTTATTTTATTACTTGCCTCAGCCGCAAACGAAAGAGGAGCCGGAACTGGA
TGAACAGTATATCCTCCTTTGTCCGGTCCAACAGCACACGCCGGGGGGTCTGTTGATCTAGCAATTTTTTCTCTTCATTT
AGCAGGTGCCTCATCTATTATGGCATCAATTAAATTTATAACTACGATACTTAATATGCGTGCCCCAGGTATGTCTATGG
ACCGGCTTCCTTTGTTTGTGTGATCAATATTTTTAACAACAATTTTATTACTTCTATCACTCCCTGTGCTTGCTGGCGCA
ATAACTATGTTATTAACAGACCGAAATATTAACACAACGTTTTTCGACCCCACTGGAGGAGGAGATCCTATTCTATTCCA
ACACTTATTTTGATTTTTTGGCCATCCAGAAGTTTATATTTTAATTTTGCCAGGGTTTGGGATAATATCACACGTCGTAG
CTAACCGCACAGGAAAGGAAGCACCTTTTGGATATTTAGGCATGATGTACGCTATGATTTCCATTGGTATTTTAGGATTT
ATTGTCTGAGCCCAC
>MT338344
AATTATGATTGGTGGATTTGGCAATTGGCTAGTACCTCTCATGTTAGGAGCACCTGATATGGCGTTCCCCCGAATGAAAA
AAATGAGTTTTTGGCTTGTCCCTCCTGCATTTATTTTATTACTTGCCTCAGCCGCAAACGAAAGAGGAGCCGGAACTGGA
TGAACAGTGTATCCTCCTTTGTCCGGTCCAACAGCACACGCCGGAGGGTCCGTTGATCTAGCAATTTTTTCTCTTCATTT
AGCAGGTGCATCATCTATTATGGCATCAATAAATTTTATAACGACGATACTTAATATGCGTGCCCCAGGAATGTCTATGG
ACCGGCTTCCTCTATTTGTGTGATCAATATTTTTAACAACAATTTTATTACTTCTATCACTCCCTGTGCTTGCTGGCGCA
ATAACTATGTTGTTAACAGACCGGAATATTAACACAACATTTTTCGACCCCACTGGAGGGGGAGACCCTATTTTATTTCA
ACACTTATTCTGATTTTTTGGTCATCCAGAAGTTTATATTTTAATTTTGCCAGGGTTCGGGATAATATCACACGTCGTAG
CTAACCGAACAGGAAAGGAAGCACCTTTTGGATATTTAGGCATGATGTACGCTATGATTTCCATTGGTATTTTAGGATTT
ATTGTCTGAGCCCAC
>MT338345
AATTATGATTGGTGGGTTTGGCAATTGGCTAGTACCTCTCATGTTAGGAGCACCTGATATGGCGTTCCCCCGAATGAAAA
AAATGAGTTTTTGGCTTGTCCCTCCTGCATTTATTTTATTACTTGCCTCAGCCGCAAACGAAAGAGGAGCCGGAACTGGA
TGAACAGTATATCCTCCCTTGTCCGGTCCAACAGCACACGCCGGAGGGTCTGTTGATCTAGCAATTTTTTCTCTTCATTT
AGCAGGTGCATCATCTATTATGGCATCAATAAATTTTATAACGACGATACTTAATATGCGTGCCCCAGGGATGTCTATGG
ACCGGCTTCCTCTATTTGTGTGATCAATATTTTTAACAACAATTTTATTACTTCTATCACTCCCTGTGCTTGCTGGCGCA
ATAACTATGTTGTTAACAGACCGAAATATTAACACAACGTTTTTTGACCCCACTGGAGGGGGAGACCCTATTCTATTTCA
ACACTTATTCTGATTTTTTGGCCATCCAGAAGTTTATATTTTAATTTTGCCAGGGTTCGGGATAATATCACACGTCGTAG
CTAACCGAACAGGAAAGGAAGCACCTTTTGGATATTTAGGCATGATGTATGCTATGATTTCCATTGGTATTTTAGGATTT
ATTGTCTGAGCTCAC
>MT338346
GATTATGATTGGTGGATTTGGCAATTGGCTAGTACCTCTTATGTTAGGAGCACCTGATATGGCATTCCCCCGGATGAAAA
AAATGAGTTTTTGGCTTGTCCCTCCTGCATTTATTTTATTACTTGCTTCAGCTGCAAACGAAAGAGGAGCCGGAACTGGA
TGAACAGTATATCCTCCTTTGTCCGGTCCAACAGCACACGCCGGAGGGTCTGTTGATCTAGCAATTTTTTCTCTTCATTT
GGCAGGTGCATCATCTATTATGGCATCAATTAATTTTATAACTACGATACTTAATATGCGTGCCCCAGGTATGTCCATGG
ACCGGCTTCCCTTGTTTGTGTGATCGATATTTTTAACAACAATTTTATTACTTCTATCACTCCCTGTGCTTGCTGGCGCA
ATAACTATGTTGTTAACAGACCGAAATATTAACACAACGTTTTTTGACCCTACTGGAGGAGGAGATCCTATCCTATTTCA
ACACTTATTCTGATTTTTTGGCCATCCAGAAGTTTATATTTTAATTTTGCCAGGGTTCGGGATAATATCACACGTCGTAG
CTAACCGAACAGGAAAGGAAGCACCTTTTGGCTACTTAGGCATGATGTATGCTATGATTTCCATTGGTATTTTAGGGTTT
ATTGTCTGAGCACAC
>MT338347
GATTATGATTGGTGGATTTGGCAATTGGCTAGTACCTCTTATGTTAGGAGCACCTGATATGGCATTCCCCCGGATGAAAA
AAATGAGTTTTTGGCTTGTCCCTCCTGCATTTATTTTATTACTTGCTTCAGCTGCAAACGAAAGAGGAGCCGGAACTGGA
TGAACAGTATATCCTCCTTTGTCCGGTCCAACAGCACACGCCGGAGGGTCTGTTGATCTAGCAATTTTTTCTCTTCATTT
GGCAGGTGCATCATCTATTATGGCATCAATTAATTTTATAACTACGATACTTAATATGCGTGCCCCAGGTATGTCCATGG
ACCGGCTTCCCTTGTTTGTGTGATCGATATTTTTAACAACAATTTTATTACTTCTATCACTCCCTGTGCTTGCTGGCGCA
ATAACTATGTTGTTAACAGACCGAAATATTAACACAACGTTTTTTGACCCCACTGGAGGAGGAGATCCTATCCTATTTCA
ACACTTATTCTGATTTTTTGGCCATCCAGAAGTTTATATTTTAATTTTGCCAGGGTTCGGGATAATATCACACGTCGTAG
CTAACCGAACAGGAAAGGAAGCACCTTTTGGATATTTAGGCATGATGTATGCTATGATTTCCATTGGTATTTTAGGATTT
ATTGTCTGAGCCCAC
>MT338348
GATTATGATTGGTGGATTTGGCAATTGGCTAGTACCTCTTATGTTAGGAGCACCTGATATGGCATTCCCCCGGATGAAAA
AAATGAGTTTTTGGCTTGTCCCTCCTGCATTTATTTTATTACTTGCTTCAGCTGCGAACGAAAGAGGAGCCGGAACTGGA
TGAACAGTATATCCTCCTTTGTCCGGTCCAACAGCACACGCCGGAGGGTCTGTTGATCTAGCAATTTTTTCTCTTCATTT
GGCAGGTGCATCGTCTATTATGGCATCAATTAATTTTATAACCACGATACTTAATATGCGTGCCCCAGGTATGTCCATGG
ACCGGCTTCCCTTGTTTGTGTGATCCATATTTTTAACAACAATTTTATTACTTCTATCACTCCCTGTGCTTGCTGGCGCA
ATAACCATGTTGTTAACAGACCGAAATATTAACACAACGTTTTTTGACCCCACTGGAGGAGGAGATCCTATCCTATTTCA
ACACTTATTCTGATTTTTTGGCCATCCAGAAGTTTATATTTTAATTTTGCCAGGGTTCGGGATAATATCACACGTCGTAG
CTAACCGAACAGGAAAGGAAGCACCTTTTGGATACTTAGGCATGATGTATGCTATGATTTCCATTGGTATTTTAGGATTT
ATTGTCTGAGCCCAC
>MT338349
AATTATGATTGGTGGATTTGGCAATTGGCTAGTACCTCTCATGTTAGGAGCGCCTGATATGGCGTTCCCCCGAATGAAAA
AAATGAGTTTTTGGCTTGTCCCTCCTGCATTTATTTTATTACTTGCCTCAGCCGCAAACGAAAGAGGAGCCGGAACTGGA
TGAACAGTATATCCTCCTTTGTCCGGTCCAACAGCACACGCCGGAGGATCCGTTGATCTAGCAATTTTTTCTCTTCATTT
AGCAGGTGCATCATCTATTATGGCATCAATAAATTTTATAACAACGATACTTAATATGCGTGCCCCAGGCATGTTTATGG
ACCGGCTTCCTCTATTTGTGTGATCAATATTTTTAACAACAATTTTATTACTTCTATCACTCCCTGTGCTTGCTGGCGCA
ATAACTATGTTATTAACAGACCGAAATATTAACACAACGTTTTTCGACCCCACTGGAGGGGGAGATCCTATTTTATTTCA
ACACTTATTCTGATTTTTTGGCCATCCAGAAGTTTATATTTTAATTTTACCAGGGTTCGGGATAATATCACACGTCGTAG
CTAACCGGACAGGAAAGGAAGCACCTTTTGGATATTTAGGCATGATGTACGCTATGATTTCCATTGGTATTTTAGGATTT
ATTGTCTGAGCCCAC
>MT338350
GATTATGATTGGTGGATTTGGCAATTGGCTAGTACCTCTTATGTTAGGAGCACCTGATATGGCATTCCCCCGGATGAAAA
AAATGAGTTTTTGGCTTGTCCCTCCTGCATTTATTTTATTACTTGCTTCAGCTGCAAACGAAAGAGGAGCCGGAACTGGA
TGAACAGTATATCCTCCTTTGTCCGGTCCAACAGCACACGCCGGAGGGTCTGTTGATCTAGCGATTTTTTCTCTTCATTT
GGCAGGTGCATCATCTATTATGGCATCAATTAATTTTATAACTACGATACTTAATATGCGTGCCCCAGGTATGTCCATGG
ACCGGCTTCCCTTGTTTGTGTGATCGATATTTTTAACAACAATTTTATTACTTCTATCACTCCCTGTGCTTGCTGGCGCA
ATAACTATGTTGTTAACAGACCGAAATATTAACACAACGTTTTTTGACCCCACTGGAGGAGGAGATCCTATTCTATTTCA
ACACTTATTCTGATTTTTTGGCCATCCAGAAGTTTATATCTTAATTTTGCCAGGGTTCGGGATAATATCACACGTCGTAG
CTAACCGAACAGGAAAGGAAGCACCTTTTGGATACTTAGGCATGATGTATGCTATGATTTCCATTGGTATTTTAGGATTT
ATTGTCTGAGCCCAC
>MT338351
GATTATGATTGGTGGATTTGGCAATTGGCTAGTACCTCTTATGTTAGGAGCACCTGATATGGCATTCCCCCGGATGAAAA
AAATGAGTTTTTGGCTTGTCCCTCCTGCATTTATCTTATTACTTGCTTCAGCCGCAAACGAAAGAGGAGCCGGAACTGGA
TGAACAGTATATCCTCCTTTGTCCGGTCCAACAGCACACGCCGGAGGGTCTGTTGATCTAGCGATTTTTTCTCTTCATTT
GGCAGGTGCATCATCTATTATGGCATCAATTAATTTTATAACTACGATACTTAATATGCGTGCCCCAGGTATGTCCATGG
ACCGGCTTCCCTTGTTTGTGTGATCGATATTTTTAACAACAATTTTATTACTTCTATCACTCCCTGTGCTTGCTGGCGCA
ATAACTATGTTGTTAACAGACCGAAATATTAACACAACGTTTTTTGACCCCACTGGAGGAGGAGATCCTATCCTATTTCA
ACACTTATTCTGATTTTTTGGCCATCCAGAAGTTTATATTTTAATTTTGCCAGGGTTCGGGATAATATCACACGTCGTAG
CTAACCGAACAGGAAAGGAAGCACCTTTTGGATATTTAGGCATGATGTATGCTATGATTTCCATTGGTATTTTAGGATTT
ATTGTCTGAGCCCAC
>MT338352
GATTATGATTGGTGGATTTGGCAATTGGCTAGTACCTCTTATGTTAGGAGCACCTGATATGGCATTCCCCCGGATGAAAA
AAATGAGTTTTTGGCTTGTCCCTCCTGCATTTATTTTATTACTTGCTTCAGCTGCAAACGAAAGAGGAGCCGGAACCGGA
TGAACAGTATATCCTCCTTTGTCCGGTCCAACAGCACACGCCGGAGGGTCTGTTGATCTAGCAATTTTTTCTCTTCATTT
GGCAGGTGCATCATCTATTATGGCATCAATTAATTTTATAACTACGATACTTAATATGCGTGCCCCAGGTATGTCCATGG
ACCGGCTTCCCTTGTTTGTGTGATCAATATTTTTAACAACAATTTTATTACTTCTATCACTCCCTGTGCTTGCTGGCGCA
ATAACTATGTTGTTAACAGACCGAAATATTAACACAACGTTTTTTGACCCCACTGGAGGAGGAGATCCTATCCTATTTCA
ACACTTATTCTGATTTTTTGGCCATCCAGAAGTTTATATTTTAATTTTGCCAGGGTTCGGGATAATATCACACGTCGTAG
CTAACCGAACAGGAAAGGAAGCACCTTTTGGATACTTAGGCATGATGTATGCTATGATTTCCATTGGTATTTTAGGATTT
ATTGTCTGAGCCCAC
>MT338353
AATTATGATTGGCGGATTTGGCAATTGGTTAGTACCTCTCATGTTAGGAGCACCTGATATGGCGTTCCCCCGAATGAAAA
AAATGAGTTTTTGGCTTGTCCCTCCTGCATTTATTTTATTACTTGCCTCAGCCGCAAACGAAAGAGGAGCCGGAACTGGA
TGAACAGTTTATCCTCCTTTGTCCGGTCCAACAGCACACGCCGGAGGATCTGTTGATCTAGCAATTTTTTCTCTTCATTT
AGCAGGTGCATCGTCTATCATGGCATCAATAAATTTTATAACCACGATACTTAATATGCGTGCCCCAGGTATGTCCATGG
ACCGGCTTCCCCTGTTTGTGTGATCAATATTTTTAACAACAATTTTATTACTTCTATCACTCCCTGTGCTTGCTGGCGCA
ATAACTATGTTATTAACAGACCGAAATATTAACACAACGTTTTTTGACCCTACTGGAGGAGGAGATCCTATTTTATTTCA
ACACTTATTCTGATTTTTTGGCCATCCAGAAGTCTATATACTAATTTTGCCAGGGTTCGGGATAATATCACACGTCGTAG
CTAACCGAACAGGAAAGGAAGCACCTTTTGGATATTTAGGCATGATGTACGCTATGATTTCCATCGGTATTTTGGGATTT
ATTGTCTGAGCCCAC
>MT338354
GATTATGATTGGTGGATTTGGCAATTGGCTAGTACCTCTTATGTTAGGAGCACCTGATATGGCATTCCCCCGGATGAAAA
AAATGAGTTTTTGGCTTGTCCCTCCTGCATTTATTTTATTACTTGCTTCAGCTGCAAACGAGAGAGGAGCCGGAACTGGA
TGAACAGTATATCCTCCTTTGTCCGGTCCAACAGCACACGCCGGAGGGTCTGTTGATCTAGCGATTTTTTCTCTTCATTT
GGCAGGTGCATCATCTATTATGGCATCAATTAATTTTATAACTACGATACTTAATATGCGTGCCCCAGGTATGTCCATGG
ACCGGCTTCCCTTATTTGTATGATCGATATTTTTAACAACAATTTTATTACTTCTATCACTCCCTGTGCTTGCTGGCGCA
ATAACTATGTTATTAACAGACCGAAATATTAACACAACGTTTTTTGACCCCACTGGAGGAGGAGATCCTATCCTATTTCA
ACACTTATTCTGATTTTTTGGCCATCCAGAAGTTTATATTTTAATTTTGCCAGGGTTCGGGATAATATCACACGTCGTAG
CTAACCGAACAGGAAAGGAAGCACCTTTTGGATACTTAGGCATGATGTATGCTATGATTTCCATTGGTATTTTAGGATTT
ATTGTCTGAGCCCAC
>MT338355
GATTATGATTGGTGGATTTGGCAATTGGCTAGTACCTCTTATGTTAGGAGCACCTGATATGGCATTCCCCCGGATGAAAA
AAATGAGTTTTTGGCTTGTCCCTCCTGCATTTATTTTATTACTTGCTTCAGCTGCAAACGAAAGAGGAGCCGGAACTGGA
TGAACAGTATATCCTCCTTTGTCCGGTCCAACAGCACACGCCGGAGGGTCTGTTGATCTAGCGATTTTTTCTCTTCATTT
GGCAGGTGCATCATCTATTATGGCATCAATTAATTTTATAACTACGATACTTAATATGCGTGCCCCAGGTATGTCCATGG
ACCGGCTTCCCTTGTTTGTGTGATCGATCTTTTTAACAACAATTTTATTACTTCTATCACTCCCTGTGCTTGCTGGCGCA
ATAACTATGTTGTTAACAGACCGAAATATTAACACAACGTTTTTTGACCCCACTGGAGGAGGAGATCCTATCCTATTTCA
GCACTTATTCTGATTTTTTGGCCATCCAGAAGTTTATATTTTAATTTTGCCAGGGTTCGGGATAATATCACACGTCGTAG
CTAACCGAACAGGAAAGGAAGCACCTTTTGGATACTTAGGCATGATGTATGCTATGATTTCCATTGGTATTTTAGGATTT
ATTGTCTGAGCCCAC
>MT338356
GATTATGATTGGTGGATTTGGCAATTGGTTAGTACCTCTTATGTTAGGAGCACCTGATATGGCATTCCCCCGGATGAAAA
AAATGAGTTTTTGGCTTGTCCCTCCTGCATTTATTTTATTACTTGCTTCAGCTGCAAACGAAAGAGGAGCCGGAACTGGA
TGAACAGTATATCCTCCTTTGTCCGGTCCAACAGCACACGCCGGAGGATCTGTTGATCTAGCAATTTTTTCTCTTCATTT
GGCAGGTGCATCATCTATTATGGCATCAATTAATTTTATAACTACGATACTTAATATGCGTGCCCCAGGTATGTCCATGG
ACCGGCTTCCCCTGTTTGTGTGATCGATATTTTTAACAACAATTTTATTACTTCTATCACTCCCTGTGCTTGCTGGCGCA
ATAACTATGTTGTTAACAGACCGAAATATTAACACAACGTTTTTTGACCCCACTGGAGGAGGAGATCCTATACTATTTCA
ACACTTATTCTGATTTTTTGGCCATCCAGAAGTTTATATTTTAATTTTGCCAGGGTTCGGGATAATATCACACGTCGTAG
CTAACCGAACAGGAAAGGAAGCACCTTTTGGATACTTAGGCATGATGTATGCTATGATTTCCATTGGTATTTTAGGATTT
ATTGTCTGAGCCCAC
>MT338357
GATTATGATTGGTGGATTTGGCAATTGGCTAGTACCTCTTATGTTAGGAGCACCTGATATGGCATTCCCCCGGATGAAAA
AAATGAGTTTTTGGCTTGTCCCTCCTGCATTTATTTTATTACTTGCTTCAGCTGCAAACGAAAGAGGAGCCGGAACTGGA
TGAACAGTATATCCACCTTTGTCCGGTCCAACAGCACACGCCGGAGGGTCTGTTGATCTAGCAATTTTTTCTCTTCATTT
GGCAGGTGCATCATCTATTATGGCATCAATTAATTTTATAACTACGATACTTAATATGCGTGCCCCAGGTATGTCCATGG
ACCGGCTTCCCTTGTTTGTGTGATCGATATTTTTAACAACAATTTTATTACTTCTATCACTACCTGTGCTTGCTGGCGCA
ATAACTATGTTGTTAACAGACCGAAATATTAACACAACGTTTTTTGACCCCACTGGAGGAGGAGATCCTATCCTATTTCA
ACACTTATTCTGATTTTTTGGCCATCCAGAAGTTTATATTTTAATTTTGCCAGGGTTCGGGATAATATCACACGTCGTAG
CTAACCGAACAGGAAAGGAAGCACCTTTTGGATACTTAGGCATGATGTATGCTATGATTTCCATTGGTATTTTAGGATTT
ATTGTCTGAGCCCAC
>MT338358
GATTATGATTGGTGGATTTGGCAATTGGCTAGTACCTCTTATGTTAGGAGCACCTGATATGGCATTCCCCCGGATGAAAA
AAATGAGTTTTTGGCTTGTCCCTCCTGCATTTATTTTATTACTTGCTTCAGCTGCAAACGAAAGAGGAGCCGGAACTGGA
TGAACAGTATATCCTCCTTTGTCCGGTCCAACAGCACACGCCGGAGGGTCTGTTGATCTAGCAATTTTTTCTCTTCATTT
GGCAGGTGCATCGTCTATTATGGCATCAATTAATTTTATAACTACGATACTTAATATGCGTGCCCCAGGTATGTCCATGG
ACCGGCTTCCCTTGTTTGTGTGATCGATATTTTTAACAACAATTTTATTACTTCTATCACTCCCTGTGCTTGCTGGCGCA
ATAACTATGTTGTTAACAGACCGAAATATTAACACAACGTTTTTTGACCCCACTGGAGGAGGAGATCCTATCTTATTTCA
ACACTTATTCTGATTTTTTGGCCATCCAGAAGTTTATATTTTAATTTTGCCAGGGTTCGGGATAATATCACACGTCGTAG
CTAACCGAACAGGAAAGGAAGCACCTTTTGGATACTTAGGCATGATGTATGCTATGATTTCCATTGGTATTTTAGGATTT
ATTGTCTGAGCCCAC
>MT338359
GATTATGATTGGTGGATTTGGCAATTGGCTAGTACCTCTTATGTTAGGAGCACCTGATATGGCATTCCCCCGGATGAAAA
AAATGAGTTTTTGGCTTGTCCCTCCTGCATTTATTTTATTACTTGCTTCAGCTGCAAACGAAAGAGGAGCCGGAACTGGA
TGAACAGTATATCCTCCTTTGTCCGGTCCAACAGCACACGCCGGGGGGTCTGTTGATCTAGCAATTTTTTCTCTTCATTT
GGCAGGTGCATCATCTATTATGGCATCAATTAATTTTATAACTACGATACTTAATATGCGTGCCCCAGGTATGTCCATGG
ACCGGCTTCCCTTGTTTGTGTGATCGATATTTTTAACAACAATTTTATTACTTCTATCACTCCCTGTGCTTGCTGGCGCA
ATAACTATGTTGTTAACAGACCGAAATATTAACACAACGTTTTTTGACCCCACTGGAGGAGGAGATCCTATCCTATTTCA
ACACTTATTCTGATTTTTTGGCCATCCAGAAGTTTATATTTTAATTTTGCCAGGGTTCGGGATAATATCACACGTCGTAG
CTAACCGAACAGGAAAGGAAGCACCTTTTGGATACTTAGGCATGATGTATGCTATGATTTCCATTGGTATTTTAGGATTT
ATTGTCTGAGCCCAC
>MT338360
AATTATGATTGGTGGATTTGGCAATTGGCTAGTACCTCTCATGTTAGGCGCACCTGATATGGCATTCCCCCGAATGAAAA
AAATGAGTTTTTGGCTTGTCCCTCCTGCATTTATTTTATTGCTTGCCTCAGCCGCAAACGAAAGAGGAGCCGGAACTGGA
TGAACAGTATATCCTCCTTTGTCCGGTCCAACAGCACACGCCGGAGGATCTGTTGATCTAGCAATTTTTTCTCTTCATTT
AGCAGGTGCATCATCTATTATGGCATCAATAAATTTTATAACTACGATACTTAATATGCGTGCCCCAGGTATGTCCATGG
ACCGGCTTCCCCTGTTTGTGTGATCGATATTTTTAACAACAATTTTGTTACTTCTATCACTCCCTGTGCTTGCTGGCGCA
ATAACTATGTTGTTAACAGACCGAAATATTAACACAACGTTTTTTGACCCCACTGGAGGAGGAGATCCTATTCTATTTCA
ACACTTATTCTGATTTTTTGGCCATCCAGAAGTTTATATTCTAATTTTGCCAGGGTTCGGGATAATATCACACGTCGTAG
CTAACCGAACAGGAAAGGAAGCACCTTTTGGATATTTGGGCATGATGTACGCTATGATTTCCATTGGTATTTTAGGATTT
ATTGTCTGAGCCCAC
>MT338361
AATCATGATTGGTGGATTTGGCAATTGGCTAGTACCCCTCATGTTAGGAGCACCTGATATGGCGTTCCCCCGAATGAAAA
AAATGAGTTTTTGGCTTGTCCCTCCTGCATTTATTTTATTACTTGCCTCAGCCGCAAACGAAAGAGGAGCCGGAACTGGA
TGAACAGTGTATCCTCCTTTGTCCGGACCAACAGCACACGCCGGAGGGTCTGTTGATCTAGCAATTTTTTCTCTTCATTT
AGCAGGTGCATCGTCTATTATGGCATCAATAAATTTTATAACGACGATACTTAATATGCGTGCCCCAGGTATGTTTATGG
ACCGGCTTCCTCTATTTGTATGATCGATATTTTTAACAACAATTTTATTACTTCTATCCCTTCCTGTGCTTGCTGGCGCA
ATAACTATGTTGTTAACAGACCGAAATATTAACACAACGTTTTTCGACCCCACTGGAGGGGGAGACCCTATTTTATTTCA
ACACTTATTCTGATTTTTTGGCCATCCAGAAGTTTATATTTTAATTTTGCCAGGGTTCGGGATAATATCACACGTCGTAG
CTAACCGAACAGGAAAGGAAGCACCTTTTGGATATTTAGGCATGATGTACGCTATGATTTCCATTGGTATTTTAGGATTT
ATTGTCTGAGCCCAC
>MT338362
GATTATGATTGGCGGATTTGGTAACTGGCTAGTCCCACTTATGTTAGGAGCGCCTGATATGGCTTTTCCCCGAATGAAAA
ACATGAGATTTTGGTTAGTCCCTCCTGCATTTATTTTACTGCTCGCTTCAGCTGCAAACGAAAGAGGGGCTGGAACTGGT
TGAACAGTTTATCCGCCTTTATCAGGACCAACTGCGCACGCCGGAGGTTCAGTTGACCTAGCAATTTTCTCTTTACATTT
AGCAGGTGCATCTTCTATTATGGCATCAATAAAATTCATAACAACTATTCTTAACATGCGTGCTCCAGGCATGACCATGG
ACCGACTTCCCCTATTTGTTTGATCAATATTTTTAACAACAATTCTACTACTTCTTTCACTTCCTGTACTTGCTGGCGCA
ATAACTATGCTATTAACAGACCGAAATATTAAAACAACGTTTTTTGATCCCACAGGAGGAGGAGACCCTATCCTATTTCA
ACATTTATTTTGATTCTTTGGACACCCAGAAGTTTATATTTTAATTTTACCAGGATTTGGAATTATATCCCATGTTGTAG
CCAACCGAACTGGGAAGGAAGCACCTTTCGGGTACCTCGGCATGATGTACGCCATGATCTCCATTGGTATTTTAGGGTTT
ATTGTCTGGGCACAT
>MT338363
GATTATGATTGGCGGATTTGGTAACTGGCTAGTCCCACTTATGTTAGGAGCGCCTGATATGGCTTTTCCCCGAATGAAAA
ACATGAGATTTTGGTTAGTCCCTCCTGCATTTATTTTACTGCTCGCTTCAGCTGCAAACGAAAGAGGGGCTGGAACTGGT
TGAACAGTTTATCCGCCTTTATCAGGACCAACTGCGCACGCCGGAGGTTCAGTTGACCTAGCAATTTTTTCTTTACATTT
AGCAGGTGCATCTTCTATTATGGCATCAATAAAATTCATAACAACTATTCTTAACATGCGTGCTCCAGGCATGACCCTGG
ACCGACTTCCCCTATTTGTTTGATCAATATTTTTAACAACAATTCTACTACTTCTTTCACTTCCTGTACTTGCTGGCGCA
ATAACTATGCTATTAACAGACCGAAATATTAAAACAACGTTTTTTGATCCCACAGGAGGAGGAGACCCTATCCTATTTCA
ACATTTATTTTGATTCTTTGGACACCCAGAAGTTTATATTTTAATTTTACCAGGATTTGGAATTATATCCCATGTTGTAG
CCAACCGAACTGGGAAGGAAGCACCTTTCGGGTACCTCGGCATGATGTACGCCATGATCTCCATTGGTATTTTAGGGTTT
ATTGTCTGGGCACAT
>MT338364
GATTATGATTGGCGGATTTGGTAACTGGCTAGTCCCACTTATGTTAGGAGCGCCTGATATGGCTTTTCCCCGAATGAAAA
ACATGAGATTTTGGTTAGTCCCTCCTGCATTTATTTTACTGCTCGCTTCAGCTGCAAACGAAAGAGGGGCTGGAACTGGT
TGAACAGTTTATCCGCCTTTATCAGGACCAACTGCGCACGCCGGAGGTTCAGTTGACCTAGCAATTTTCTCTTTACATTT
AGCAGGTGCATCTTCTATTATGGCATCAATAAAATTCATAACAACTATTCTTAACATGCGTGCTCCAGGCATGACCATGG
ACCGACTTCCCCTATTTGTTTGATCAATATTTTTAACAACAATTTTACTACTTCTTTCACTTCCTGTACTTGCTGGCGCA
ATAACTATGCTATTAACAGACCGAAATATTAAAACAACGTTTTTTGATCCCACAGGAGGAGGAGACCCTATCCTATTTCA
ACATTTATTTTGATTCTTTGGACACCCAGAAGTTTATATCTTAATTTTACCAGGATTTGGAATTATATCCCATGTTGTAG
CCAACCGAACTGGGAAGGAAGCACCTTTCGGGTACCTCGGCATGATGTACGCCATGATCTCCATTGGTATTTTAGGGTTT
ATTGTCTGGGCACAT
>MT338365
GATTATGATTGGCGGATTTGGTAACTGGCTAGTCCCACTTATGTTAGGAGCGCCTGATATGGCTTTTCCCCGAATGAAAA
ACATGAGATTTTGGTTAGTCCCTCCTGCATTTATTTTACTGCTCGCTTCAGCTGCAAACGAAAGAGGGGCTGGAACTGGT
TGAACAGTTTATCCGCCTTTATCAGGACCAACTGCGCACGCCGGAGGTTCAGTTGACCTAGCAATTTTCTCTTTACATTT
AGCAGGTGCATCTTCTATTATGGCATCAATAAAATTCATAACAACTATTCTTAACATGCGTGCTCCAGGCATGACCATGG
ACCGACTTCCCCTATTTGTTTGATCAATATTTTTAACAACAATTTTGCTACTTCTTTCACTTCCTGTACTTGCTGGCGCA
ATAACTATGCTATTAACAGACCGAAACATTAAAACAACGTTTTTTGATCCCACAGGAGGAGGAGACCCTATCCTATTTCA
ACATTTGTTTTGATTCTTTGGACACCCAGAAGTTTATATTTTAATTTTACCAGGATTTGGAATTATATCCCATGTTGTAG
CCAACCGAACTGGGAAGGAAGCACCTTTCGGGTACCTCGGCATGATGTACGCCATGATCTCCATTGGTATTTTAGGGTTT
ATTGTCTGGGCACAT
>MT338366
TATAATGATAGGAGGATTTGGAAACTGACTTGTCCCCCTGATGTTAGGAGCACCCGACATGGCTTTTCCACGAATGAACA
AAATGAGTTTTTGGCTTGTTCCTCCCGCATTCATACTTTTATTAGCTTCGGCCGCGAAAGAAAGTGGCGCAGGAACAGGA
TGAACAGTTTATCCACCTTTATCAGGACCAACTGCACATGCAGGGGGATCAGTTGACTTAGCCATTTTTTCCTTACACTT
AGCAGGCGCTTCTTCTATAATGGCCTCTATCAATTTTATTACGACTATTTTAAAAATGCGTGCACCAGGTATGACTATGG
ACCGGCTCCCACTATTTGTTTGGTCAATCTTCTTAACAACAATTTTACTTCTTCTTTCCCTCCCAGTATTAGCAGGAGCC
ATTACTATGTTGTTGACTGACCGTAATATAAATACAACGTTTTTTGACCCTACTGGAGGAGGAGATCCAATTTTATTTCA
ACATCTGTTCTGATTCTTTGGACACCCTGAAGTATACATTTTAATTCTACCTGGGTTTGGTATTATTTCTCACGTAGTGG
CTAATCGAACAGGAAAGGAAGCTCCTTTTGGCTACCTAGGTATGATGTACGCAATGATCTCAATAGGGATCTTAGGGTTT
ATTGTATGAGCCCAT
>MT338367
CATAATGATAGGAGGATTTGGAAATTGACTTGTCCCCCTAATGCTGGGAGCACCCGACATGGCTTTTCCACGAATGAATA
AAATGAGTTTTTGGCTTGTTCCCCCCGCATTCATACTCTTATTAGCTTCCGCCGCGAAAGAAAGTGGCGCAGGAACAGGA
TGAACAGTTTATCCGCCTTTATCGGGGCCTACTGCACATGCAGGAGGCTCAGTTGACTTAGCTATTTTTTCTTTACACTT
AGCAGGCGCTTCTTCCATAATGGCCTCTATTAATTTTATCACGACTATTTTGAAAATGCGTGCACCAGGCATGACTATGG
ACCGGCTCCCGCTATTTGTTTGGTCAATATTCTTAACAACAATTTTACTTCTTCTTTCCCTCCCAGTATTAGCAGGAGCC
ATTACTATGCTATTAACTGACCGTAATATAAATACGACGTTTTTTGACCCTACTGGAGGAGGAGACCCAATTTTATTTCA
GCACTTATTCTGATTTTTTGGACACCCTGAAGTATATATTCTAATATTACCTGGGTTTGGTATTATTTCTCACGTAGTGG
CTAATCGAACAGGAAAGGAAGCTCCTTTTGGTTACCTAGGTATGATGTACGCAATGATCTCAATAGGAATTTTAGGGTTT
ATTGTGTGAGCTCAT
>MT338368
TATAATGATAGGAGGATTTGGAAACTGACTTGTCCCCCTGATGCTAGGAGCACCCGACATGGCTTTTCCACGAATGAACA
AAATGAGTTTTTGGCTTGTTCCTCCCGCATTTATACTTTTACTAGCTTCGGCCGCGAAAGAAAGTGGCGCAGGAACAGGA
TGAACAGTTTATCCACCTTTATCAGGACCAACTGCACATGCAGGGGGATCAGTTGACTTAGCCATTTTTTCTTTACACTT
AGCAGGCGCTTCTTCTATAATGGCCTCTATTAATTTTATTACGACTATTTTAAAAATGCGTGCACCAGGTATGACTATGG
ACCGGCTCCCACTATTTGTTTGGTCAATATTCTTAACAACAATTTTACTTCTTCTTTCCCTCCCAGTATTAGCAGGAGCC
ATTACAATGTTGTTAACTGACCGTAATATAAATACGACGTTTTTTGACCCTACTGGAGGAGGAGATCCAATTTTATTTCA
ACATCTGTTCTGATTTTTTGGACACCCTGAAGTATACATTTTAATACTACCTGGGTTTGGTATTATTTCTCACGTAGTGG
CTAATCGAACAGGAAAGGAAGCCCCTTTTGGCTACCTAGGTATGATGTACGCAATGATCTCAATAGGGATCTTAGGGTTT
ATTGTATGAGCCCAT
>MT338369
GATTATGATTGGCGGATTTGGTAACTGGCTAGTCCCACTTATGTTAGGAGCGCCTGATATGGCTTTTCCCCGAATGAAAA
ACATGAGATTTTGGTTAGTCCCTCCTGCATTTATTTTACTGCTCGCTTCAGCTGCAAACGAAAGAGGGGCTGGAACTGGT
TGAACAGTTTATCCGCCTTTATCAGGACCAACTGCGCACGCCGGAGGTTCAGTTGACCTAGCAATTTTCTCTTTACATTT
AGCAGGTGCATCTTCTATTATGGCATCAATAAAATTCATAACAACTATTCTTAACATGCGTGCTCCAGGCATGACCATGG
ACCGACTTCCCCTATTTGTTTGATCAATATTTTTAACAACAATTTTACTACTTCTTTCACTTCCTGTACTTGCTGGCGCA
ATAACTATGCTATTAACAGACCGAAATATTAAAACAACGTTTTTTGATCCCACAGGAGGAGGAGACCCTATCCTATTTCA
ACATTTATTTTGATTCTTTGGACACCCAGAAGTTTATATTTTAATTTTACCAGGATTTGGAATTATATCCCATGTTGTAG
CCAACCGAACTGGGAAGGAAGCGCCTTTCGGGTACCTTGGCATGATGTACGCCATGATCTCCATTGGTATTTTAGGGTTT
ATTGTCTGGGCACAT
>MT338370
TATAATGATAGGAGGATTTGGAAATTGACTTGTCCCTTTGATGCTAGGAGCACCCGACATGGCTTTTCCACGAATGAATA
AAATGAGTTTTTGGCTTGTTCCCCCCGCATTCATACTCTTATTAGCTTCAGCCGCGAAAGAAAGTGGCGCAGGGACAGGA
TGAACAGTTTATCCACCTCTATCAGGCCCTACTGCGCATGCAGGAGGTTCAGTTGACTTAGCTATTTTTTCTTTACACTT
AGCAGGCGCTTCTTCCATAATGGCCTCTATTAATTTTATCACGACTATTTTAAAAATGCGTGCACCTGGCATGACTATGG
ACCGGCTCCCGCTATTCGTTTGGTCCATATTGTTAACAACAATCTTACTTCTTCTTTCCCTCCCAGTATTAGCAGGAGCC
ATTACCATGCTATTAACTGACCGTAATATAAATACGACATTTTTTGACCCTACTGGAGGAGGAGATCCAATTCTATTTCA
ACACTTATTCTGATTTTTTGGACACCCTGAAGTATATATTCTAATATTACCTGGATTTGGTATTATTTCTCACGTAGTGG
CTAATCGAACAGGGAAGGAGGCTCCTTTTGGTTACCTAGGTATGATGTACGCAATGATCTCAATAGGAATTTTAGGGTTT
ATTGTGTGAGCTCAT
>MT338371
TATAATGATAGGAGGATTTGGAAATTGGCTTGTCCCTTTGATGCTAGGAGCACCCGACATGGCTTTTCCACGAATGAACA
AAATGAGTTTTTGGCTTGTTCCTCCCGCATTCATACTTTTATTAGCTTCGGCCGCGAAAGAAAGTGGCGCAGGAACAGGG
TGAACAGTTTATCCACCTTTATCAGGGCCTACTGCACATGCAGGGGGCTCAGTTGACTTAGCTATTTTTTCTTTACACTT
AGCAGGCGCTTCTTCTATAATGGCCTCTATTAATTTTATCACAACTATCTTAAAAATGCGTGCACCAGGCATGACTATGG
ACCGGCTCCCACTATTTGTTTGGTCAATTTTCCTAACAACAATTTTACTTCTTCTTTCCCTCCCTGTATTAGCAGGAGCC
ATTACTATGCTGTTGACTGACCGTAATATAAATACGACGTTTTTTGACCCTACTGGAGGAGGAGACCCAATTCTATTTCA
ACATTTATTCTGATTTTTTGGACACCCTGAAGTATACATTTTAATATTACCTGGGTTTGGGATTATTTCACACGTAGTGG
CTAATCGAACAGGAAAGGAGGCTCCTTTCGGCTACCTAGGTATGATGTACGCAATGATCTCAATAGGAATCTTAGGATTT
ATTGTATGGGCCCAT
>MT338372
TATAATGATAGGAGGATTTGGAAATTGACTTGTCCCCTTGATGCTAGGAGCACCCGACATGGCTTTTCCACGAATGAATA
AAATGAGTTTTTGGCTTGTTCCCCCCGCATTCATACTCTTATTAGCTTCGGCCGCGAAAGAAAGTGGCGCAGGGACAGGA
TGGACAGTTTATCCACCTCTATCAGGACCTACTGCGCATGCAGGAGGTTCAGTTGACTTAGCTATTTTTTCTTTACACTT
AGCGGGCGCTTCTTCCATAATGGCCTCTATTAATTTTATCACGACTATTTTAAAAATGCGTGCACCAGGCATGACTATGG
ACCGGCTCCCGCTATTCGTTTGATCGATATTCTTAACAACAATTTTACTTCTTCTTTCCCTCCCAGTATTAGCAGGAGCC
ATTACCATGCTATTAACTGACCGTAATATAAATACGACATTTTTTGATCCTACTGGAGGAGGAGATCCAATTTTATTTCA
ACACTTATTCTGATTTTTTGGACACCCTGAAGTATATATTCTAATATTACCTGGATTTGGTATTATTTCTCACGTAGTAG
CTAATCGAACAGGGAAGGAAGCTCCTTTTGGTTACCTAGGTATGATGTACGCAATGATCTCAATAGGAATTTTAGGGTTT
ATTGTGTGGGCTCAT
>MT338373
TATAATGATAGGAGGATTTGGAAACTGACTTGTCCCCCTGATGCTAGGAGCACCCGACATGGCTTTTCCACGAATGAACA
AAATGAGTTTTTGGCTTGTTCCTCCCGCATTTATACTTTTATTAGCTTCAGCCGCGAAAGAAAGTGGCGCAGGAACAGGA
TGAACAGTTTATCCACCTTTATCAGGACCAACTGCACATGCAGGGGGATCAGTTGACTTAGCTATTTTTTCTTTACACTT
AGCAGGCGCTTCTTCTATAATGGCCTCTATTAATTTTATTACGACTATTTTAAAAATGCGTGCACCAGGCATGACTATGG
ACCGACTCCCACTATTTGTTTGGTCAATATTCTTAACAACAATTTTACTTCTTCTTTCCCTCCCAGTATTAGCAGGAGCC
ATTACAATGTTGTTAACTGACCGTAATATAAATACGACATTTTTTGACCCTACTGGAGGAGGAGATCCAATTTTATTTCA
ACACCTGTTCTGATTTTTTGGACACCCTGAAGTATACATTTTAATACTACCTGGGTTTGGTATTATTTCTCACGTAGTGG
CTAATCGAACAGGAAAGGAAGCCCCTTTTGGTTACCTAGGTATGATGTACGCAATGATCTCAATAGGGATCTTAGGTTTT
ATTGTATGAGCCCAT
>MT338374
TATAATGATAGGAGGATTTGGAAATTGGCTTGTCCCCTTGATGCTAGGAGCACCCGACATGGCTTTTCCACGAATGAATA
AAATGAGTTTTTGGCTTGTTCCTCCCGCATTCATACTTTTACTAGCTTCGGCCGCGAAAGAAAGTGGCGCAGGAACAGGA
TGAACAGTTTATCCACCTTTATCAGGACCTACTGCACATGCAGGGGGCTCAGTTGACTTAGCTATTTTTTCTTTACACTT
AGCAGGCGCTTCTTCTATAATGGCCTCTATTAATTTTATCACAACTATCTTAAAAATGCGTGCACCAGGCATGACTATGG
ACCGGCTCCCATTATTTGTTTGGTCAATATTCCTAACAACAATTTTACTTCTTCTTTCCCTCCCAGTATTAGCAGGAGCC
ATTACTATGTTGTTGACTGACCGTAATATAAATACGACATTTTTTGACCCTACTGGAGGAGGAGATCCAATTCTATTTCA
ACATTTATTCTGATTTTTTGGACACCCCGAAGTATACATTTTAATATTACCTGGGTTTGGTATTATTTCTCACGTAGTGG
CTAATCGAACAGGAAAGGAAGCTCCTTTTGGCTATCTAGGTATGATGTACGCAATGATCTCAATAGGAATCTTAGGGTTT
ATTGTATGGGCCCAT
>MT338375
TATAATGATAGGAGGATTTGGAAACTGACTTGTCCCCCTGATGCTAGGAGCACCCGACATGGCTTTTCCACGAATGAACA
AAATGAGTTTTTGGCTTGTTCCTCCCGCATTTATACTTTTACTAGCTTCGGCCGCGAAAGAAAGTGGAGCAGGAACAGGA
TGAACAGTTTATCCACCTTTATCAGGGCCAACTGCACATGCAGGGGGATCAGTTGACTTAGCCATTTTTTCTTTACACTT
AGCAGGCGCTTCTTCTATAATGGCCTCTATTAATTTTATTACGACTATTTTAAAAATGCGTGCACCAGGTATGACTATGG
ACCGGCTCCCACTATTTGTTTGGTCAATATTTTTAACAACAATTTTACTTCTTCTTTCCCTCCCAGTATTAGCAGGAGCC
ATTACAATGTTGTTAACTGACCGTAATATAAATACGACGTTTTTTGACCCTACTGGAGGAGGGGACCCAATTTTATTTCA
ACATCTGTTCTGATTTTTTGGACACCCTGAAGTATACATTTTAATACTACCTGGGTTTGGTATTATTTCTCACGTAGTGG
CTAATCGAACAGGAAAGGAAGCCCCTTTTGGTTACCTAGGTATGATGTACGCAATGATCTCAATAGGGATCTTAGGGTTT
ATTGTATGAGCCCAT
>MT338376
AATTATGATTGGCGGATTTGGCAATTGATTAGTGCCTCTCATGTTAGGAGCACCTGATATGGCGTTCCCCCGAATGAAAA
AAATGAGTTTTTGGCTTGTCCCTCCTGCATTTATTTTATTACTTGCCTCAGCCGCAAACGAAAGAGGAGCCGGAACTGGA
TGAACAATTTATCCTCCTTTGTCCGGTCCAGCAGCACACGCCGGAGGATCTGTTGATCTAGCAATTTTTTCTCTTCATTT
AGCAGGTGCATCATCTATCATGGCATCAATAAATTTTATAACTACGATACTTAATATGCGTGCCCCAGGTATGTCCATGG
ACCGGCTTCCCCTGTTTGTGTGATCAATATTTTTAACAACAATTTTATTACTTCTATCACTCCCTGTGCTTGCTGGCGCA
ATAACTATGTTATTAACAGACCGAAATATTAACACAACGTTTTTTGACCCTACTGGAGGAGGAGATCCTATTTTATTTCA
ACACTTATTCTGATTTTTTGGCCATCCAGAAGTTTATATACTAATTTTGCCAGGGTTCGGGATAATATCACACGTCGTAG
CTAACCGAACAGGAAAGGAAGCACCTTTTGGATATTTAGGCATGATGTACGCTATGATTTCCATCGGTATTTTGGGATTT
ATTGTCTGAGCCCAC
>MT338377
TATAATGATAGGAGGATTTGGAAACTGACTTGTCCCCCTGATGCTAGGAGCACCCGACATGGCTTTTCCACGAATGAACA
AAATGAGTTTTTGGCTTGTTCCTCCCGCATTCATACTTTTACTAGCTTCGGCCGCGAAAGAAAGTGGCGCAGGAACAGGA
TGGACAGTTTATCCACCTTTGTCAGGACCAACTGCACATGCAGGGGGATCAGTTGACTTAGCTATTTTTTCTTTACACTT
AGCAGGCGCTTCTTCTATAATGGCCTCTATTAATTTTATTACGACTATTTTAAAAATGCGTGCACCAGGTATGACTATGG
ACCGGCTCCCACTATTTGTTTGGTCAATATTCTTAACAACAATTTTACTTCTTCTTTCCCTCCCAGTATTAGCGGGAGCC
ATTACTATGTTATTGACTGACCGTAATATAAATACGACGTTTTTTGACCCTACTGGAGGAGGAGATCCAATTTTATTTCA
ACATCTGTTCTGATTTTTTGGACACCCTGAAGTGTACATTTTAATACTACCTGGGTTTGGTATTATTTCTCACGTGGTGG
CTAATCGAACAGGAAAGGAAGCCCCTTTTGGTTACCTAGGTATGATGTACGCGATGATCTCAATAGGGATCTTAGGGTTT
ATTGTATGAGCCCAT
>MT338378
GATTATGATTGGCGGATTTGGTAACTGGCTAGTCCCACTTATGTTAGGAGCACCTGATATGGCTTTTCCCCGAATGAAAA
ACATGAGATTTTGGTTAGTCCCTCCTGCATTTATTTTACTGCTCGCTTCAGCTGCAAACGAAAGAGGGGCTGGAACTGGT
TGAACAGTTTATCCGCCTTTATCAGGACCAACTGCGCACGCCGGAGGTTCAGTTGACCTGGCAATTTTCTCTTTACATTT
AGCAGGTGCATCTTCTATTATGGCATCAATAAAATTCATAACAACTATTCTTAACATGCGTGCTCCAGGCATGACCATGG
ACCGACTTCCCCTATTTGTTTGATCAATATTTTTAACAACAGTTTTACTACTTCTTTCACTTCCTGTACTTGCTGGCGCA
ATAACTATGCTATTAACAGACCGAAATATTAAAACAACGTTTTTTGATCCCACAGGAGGAGGAGACCCTATCCTATTTCA
ACATTTATTTTGATTCTTTGGACACCCAGAAGTTTATATTTTAATTTTACCAGGATTTGGAATTATATCCCATGTTGTAG
CCAACCGAACTGGGAAGGAAGCACCTTTCGGGTACCTCGGCATGATGTACGCCATGATCTCCATTGGTATTTTAGGGTTT
ATTGTCTGGGCACAT
>MT338379
GATTATGATTGGCGGATTTGGTAACTGGCTAGTCCCACTTATGTTAGGAGCGCCTGATATGGCTTTTCCCCGAATGAAAA
ACATGAGATTTTGGTTAGTCCCTCCTGCATTTATTTTACTACTCGCTTCAGCTGCAAACGAAAGAGGGGCTGGAACTGGT
TGAACAGTTTATCCACCTTTATCAGGACCAACTGCGCACGCCGGAGGTTCAGTTGATTTAGCAATTTTTTCTTTACATTT
AGCAGGTGCATCTTCTATTATGGCATCAATAAAATTCATAACAACTATTCTTAACATGCGTGCTCCAGGCATGACCATGG
ACCGACTTCCCCTATTTGTTTGATCAATATTTTTAACAACAATTTTACTACTTCTTTCACTTCCTGTACTTGCTGGCGCA
ATAACTATGCTATTAACAGACCGAAATATTAAAACAACGTTTTTTGATCCCACAGGAGGAGGAGACCCTATCCTATTTCA
ACATTTATTTTGATTCTTTGGACACCCAGAAGTTTATATTTTAATTCTACCAGGATTTGGAATTATATCCCATGTTGTAG
CCAACCGAACTGGGAAGGAAGCACCTTTCGGGTACCTCGGCATGATGTACGCCATGATCTCCATTGGTATTTTAGGGTTT
ATTGTCTGGGCACAT
>MT338380
GATTATGATTGGCGGATTTGGTAACTGGCTAGTCCCACTTATGTTAGGAGCGCCTGATATGGCTTTTCCCCGAATGAAAA
ACATGAGATTTTGGTTAGTCCCTCCTGCATTTATTTTACTGCTCGCTTCAGCTGCAAACGAAAGAGGGGCTGGAACTGGT
TGAACAGTTTATCCGCCTTTATCAGGACCAACTGCGCACGCCGGAGGTTCAGTTGACCTAGCAATTTTTTCTTTACATTT
AGCAGGTGCATCTTCTATTATGGCATCAATAAAATTTATAACAACTATTCTTAACATGCGTGCTCCAGGCATGACCATGG
ACCGACTTCCCCTATTTGTTTGATCAATATTTTTAACAACAATTTTACTACTTCTTTCACTTCCTGTACTTGCTGGCGCA
ATAACCATGTTATTAACAGACCGAAATATTAAAACAACGTTTTTTGATCCCACAGGAGGAGGAGACCCTATCCTATTTCA
ACATTTATTTTGATTTTTTGGACACCCAGAAGTTTATATTTTAATTTTACCAGGATTTGGAATTATATCCCATGTTGTAG
CCAACCGAACTGGGAAGGAAGCACCTTTCGGGTACCTCGGCATGATGTACGCCATGATCTCCATTGGTATTTTAGGGTTT
ATTGTCTGGGCACAT
>MT338381
GATTATGATTGGCGGATTTGGTAACTGGCTAGTCCCACTTATGTTAGGAGCGCCTGATATGGCTTTTCCCCGAATGAAAA
ACATGAGATTTTGGTTAGTCCCTCCTGCATTTATTTTACTGCTCGCTTCAGCTGCAAACGAAAGAGGGGCTGGAACTGGT
TGAACAGTTTATCCGCCTTTATCAGGACCAACTGCGCACGCCGGAGGTTCAGTTGACCTAGCAATTTTCTCTTTACATTT
AGCAGGTGCATCTTCTATTATGGCATCAATAAAATTCATAACAACTATTCTTAACATGCGTGCTCCAGGCATGACCATGG
ACCGACTTCCCCTATTTGTCTGATCAATATTTTTAACAACAATTTTACTACTTCTTTCACTTCCTGTACTTGCTGGCGCA
ATAACTATGCTATTAACAGACCGAAATATTAAAACAACGTTTTTTGATCCCACAGGAGGAGGAGACCCTATCCTATTTCA
ACATTTATTTTGATTCTTTGGACACCCAGAAGTTTATATTTTAATTTTACCAGGATTTGGAATTATATCCCATGTTGTAG
CCAACCGAACTGGGAAGGAAGCACCTTTCGGGTACCTCGGCATGATGTACGCCATGATCTCCATTGGTATTTTAGGGTTT
ATTGTCTGGGCACAT
>MT338382
GATTATGATTGGCGGATTTGGTAACTGGCTAGTCCCACTTATGTTAGGAGCGCCTGATATGGCTTTTCCCCGAATGAAAA
ACATGAGATTTTGATTAGTTCCTCCTGCATTTATTTTACTGCTCGCTTCAGCTGCAAACGAAAGAGGAGCTGGAACTGGT
TGAACAGTTTATCCGCCTTTATCAGGACCAACTGCGCACGCCGGAGGTTCAGTTGACCTAGCAATTTTCTCTTTACATTT
AGCAGGTGCATCTTCTATTATGGCATCAATAAAATTCATAACAACTATTCTTAACATGCGTGCTCCAGGCATGACCATGG
ACCGACTTCCCCTATTTGTTTGATCAATATTTTTAACAACAATTTTACTACTTCTTTCACTTCCTGTACTTGCTGGCGCA
ATAACTATGCTATTAACAGACCGAAATATTAAAACAACGTTTTTTGATCCCACAGGAGGAGGAGACCCTATCCTATTTCA
ACATTTATTTTGATTCTTTGGACACCCAGAAGTTTATATTTTAATTTTACCAGGATTTGGAATTATATCCCATGTTGTAG
CCAACCGAACTGGGAAGGAAGCACCTTTCGGGTACCTCGGCATGATGTACGCCATGATCTCCATTGGTATTTTAGGGTTT
ATTGTCTGGGCACAT
>MT338383
GATTATGATTGGCGGATTTGGTAACTGGCTAGTCCCACTTATGTTAGGAGCGCCTGATATGGCTTTTCCCCGAATGAAAA
ACATGAGATTTTGGTTAGTCCCTCCTGCATTTATTTTACTGCTCGCTTCAGCTGCAAACGAAAGAGGGGCTGGAACTGGT
TGAACAGTTTATCCGCCTTTATCAGGACCAACTGCGCACGCCGGAGGTTCAGTTGACCTAGCAATTTTCTCTTTACATTT
AGCAGGTGCATCTTCTATTATGGCATCAATAAAATTCATAACAACTATTCTTAACATGCGTGCTCCAGGCATGACCATGG
ACCGACTTCCCCTATTTATTTGATCAATATTTTTAACAACAATTTTACTACTTCTTTCACTTCCTGTACTTGCTGGCGCA
ATAACTATGCTATTAACAGACCGAAATATTAAAACAACGTTTTTTGATCCCACAGGAGGAGGAGACCCTATCCTATTTCA
ACATTTATTTTGATTCTTTGGACACCCAGAAGTTTATATTTTAATTTTACCAGGATTTGGAATTATATCCCATGTTGTAG
CCAACCGAACTGGGAAGGAAGCACCTTTCGGGTACCTCGGCATGATGTACGCCATGATCTCCATTGGTATTTTAGGGTTT
ATTGTCTGGGCACAT
>MT338384
TATAATGATAGGAGGATTTGGAAATTGACTTGTTCCCCTAATGCTAGGAGCACCCGACATGGCTTTTCCACGAATGAATA
AAATGAGTTTTTGGCTTGTTCCCCCCGCATTCATACTCTTATTAGCTTCCGCCGCGAAAGAAAGTGGCGCAGGAACAGGA
TGAACAGTTTATCCGCCTTTATCGGGACCTACTGCACATGCAGGAGGCTCAGTTGACTTAGCTATTTTTTCTTTACACTT
AGCAGGCGCTTCTTCCATAATGGCCTCTATTAATTTTATCACAACTATTTTAAAAATGCGTGCACCAGGCATGACTATGG
ACCGGCTCCCGCTATTTGTTTGGTCAATATTCTTAACAACAATTTTACTTCTTCTTTCCCTCCCAGTATTAGCAGGAGCC
ATTACTATGCTATTAACTGACCGTAATATAAATACGACGTTTTTTGACCCTACTGGAGGAGGAGACCCAATTTTATTTCA
GCACTTATTCTGATTTTTTGGACACCCTGAAGTATATATTCTAATATTACCTGGGTTTGGTATTATTTCTCACGTAGTGG
CTAATCGAACAGGAAAGGAAGCCCCTTTCGGTTACCTAGGTATGATGTACGCAATGATCTCAATAGGGATTTTAGGGTTT
ATTGTGTGAGCTCAT
>MT338385
AATTATGATTGGCGGATTTGGTAACTGACTAGTCCCACTTATGTTAGGGGCACCTGATATGGCGTTCCCCCGAATGAAAA
ACATGAGTTTTTGGTTAGTCCCTCCTGCATTTATTTTATTGCTCGCTTCAGCTGCAAACGAAAGAGGCGCTGGAACTGGT
TGAACAGTTTATCCTCCTTTATCAGGACCAACTGCGCACGCCGGAGGTTCAGTTGACCTGGCAATTTTCTCCTTACATTT
AGCAGGTGCATCTTCTATTATGGCGTCAATAAAATTCATAACAACTATTCTTAACATGCGTGCTCCAGGTATGACCATGG
ACCGACTTCCCTTATTTGTTTGGTCAATATTTTTAACAACAATTTTACTACTTCTTTCACTCCCTGTACTTGCTGGCGCA
ATAACTATGTTATTAACAGACCGAAATATTAAAACAACGTTTTTTGATCCTACAGGAGGAGGAGATCCTATACTATTTCA
ACACTTATTTTGATTCTTTGGGCACCCAGAAGTCTATATTTTAATTTTACCAGGATTTGGGATTATATCCCATGTTGTGG
CCAACCGAACTGGAAAGGAAGCACCTTTTGGGTACCTCGGCATGATGTACGCCATGATCTCTATTGGTATTTTAGGATTT
ATTGTCTGGGCACAT
>MT338386
TATAATGATAGGAGGATTTGGAAATTGACTTGTCCCCTTGATGCTAGGAGCACCCGACATGGCTTTTCCACGAATGAACA
AAATGAGTTTTTGGCTTGTTCCTCCCGCATTCATACTTTTACTAGCTTCGGCCGCGAAAGAAAGTGGCGCAGGAACAGGA
TGAACAGTTTATCCACCTTTATCAGGACCTACTGCACATGCAGGGGGCTCAGTTGACTTAGCTATTTTTTCTTTACACTT
AGCAGGCGCTTCTTCTATAATGGCCTCTATTAATTTTATCACAACTATCTTAAAAATGCGTGCACCAGGCATGACTATGG
ACCGGCTCCCACTATTTGTTTGGTCAATATTCCTAACAACAATTTTACTTCTTCTTTCCCTCCCAGTATTAGCAGGAGCT
ATTACTATGTTGTTGACTGACCGTAATATAAATACGACGTTTTTTGACCCTACTGGAGGAGGAGACCCAATTCTATTTCA
ACATTTATTCTGATTTTTTGGACACCCTGAAGTATACATTTTAATATTACCTGGGTTTGGTATTATTTCTCACGTAGTGG
CTAATCGAACAGGAAAGGAAGCTCCTTTTGGCTACCTAGGTATGATGTACGCAATGATCTCAATAGGAATTTTAGGGTTT
ATTGTATGGGCCCAT
>MT338387
TATAATGATAGGAGGATTTGGAAATTGACTTGTCCCCTTGATGCTAGGAGCACCCGACATGGCTTTTCCACGAATGAATA
AAATGAGTTTTTGGCTTGTTCCCCCCGCATTCATACTCTTATTAGCTTCAGCCGCGAAAGAAAGTGGCGCAGGGACAGGA
TGAACAGTTTATCCACCTCTATCAGGCCCTACTGCGCATGCAGGAGGTTCAGTTGACTTAGCTATTTTTTCTTTACACTT
AGCAGGCGCTTCTTCCATAATGGCCTCTATTAATTTTATCACGACTATTTTAAAAATGCGTGCACCTGGCATGACTATGG
ACCGGCTCCCGCTATTCGTTTGGTCGATATTCTTAACAACAATTTTACTTCTTCTTTCCCTCCCAGTATTAGCAGGAGCC
ATTACCATGCTATTAACTGACCGTAATATAAATACGACATTTTTTGATCCTACTGGAGGAGGAGATCCAATTTTATTTCA
ACACTTATTCTGATTTTTTGGACACCCTGAAGTATATATTCTAATATTACCTGGATTTGGTATTATTTCTCACGTAGTGG
CTAATCGAACAGGGAAGGAGGCTCCTTTTGGTTACCTAGGTATGATGTACGCAATGATCTCAATAGGAATTTTAGGGTTT
ATTGTGTGAGCTCAT
>MT338388
AATTATGATTGGCGGATTTGGTAACTGACTAGTCCCACTTATGTTAGGGGCACCTGATATGGCGTTCCCCCGAATGAAAA
ACATGAGTTTTTGGTTAGTCCCTCCTGCATTTATTTTATTGCTCGCTTCAGCTGCAAACGAAAGAGGCGCTGGAACTGGT
TGAACAGTTTATCCTCCTCTATCAGGACCAACTGCGCACGCCGGAGGTTCAGTTGACCTGGCAATTTTCTCCTTACATTT
AGCAGGTGCATCTTCTATTATGGCGTCAATAAAATTCATAACAACTATTCTTAACATGCGTGCTCCAGGTATGACCATGG
ACCGACTTCCCTTATTTGTTTGGTCAATATTTTTAACAACAATTTTACTACTTCTTTCACTCCCTGTACTTGCTGGCGCA
ATAACTATGTTATTAACAGACCGAAATATTAAAACAACGTTTTTTGATCCTACAGGAGGAGGAGATCCTATACTATTTCA
ACACTTATTTTGATTCTTTGGACACCCAGAAGTCTATATTTTAATTTTACCAGGATTTGGGATTATATCCCATGTTGTGG
CCAACCGAACTGGAAAGGAAGCACCTTTTGGGTACCTCGGCATGATGTACGCCATGATCTCTATTGGTATTTTAGGATTT
ATTGTCTGGGCACAT
>MT338389
TATAATGATAGGAGGATTTGGAAATTGGCTTGTCCCCCTGATGCTAGGAGCACCCGACATGGCTTTTCCACGAATGAACA
AAATGAGTTTTTGGCTTGTTCCTCCCGCATTCATACTCTTACTAGCTTCAGCCGCGAAAGAAAGTGGCGCAGGAACAGGA
TGAACAGTTTATCCCCCTTTATCAGGACCTACTGCACATGCAGGGGGTTCAGTTGACTTAGCCATTTTTTCTTTACACTT
AGCAGGCGCTTCTTCTATAATGGCCTCTATTAATTTTATCACGACTATCTTAAAAATGCGTGCACCAGGCATGACTATGG
ACCGGCTCCCACTGTTTGTTTGGTCAATATTCCTAACAACAATTTTACTTCTTCTTTCCCTCCCAGTATTAGCAGGAGCC
ATTACTATGTTGTTGACTGACCGTAATATAAATACGACGTTTTTTGACCCTACTGGAGGAGGAGATCCAATTCTATTTCA
ACATTTATTCTGATTTTTTGGACACCCTGAAGTATACATTTTAATATTACCTGGGTTTGGTATTATTTCTCACGTGGTGG
CTAATCGAACAGGAAAGGAAGCTCCTTTTGGCTACCTAGGTATGATGTACGCAATGATCTCAATAGGAATCTTAGGGTTT
ATTGTATGGGCTCAT
>MT338390
CATAATGATAGGAGGGTTCGGAAATTGGCTTGTCCCCCTAATGCTAGGAGCGCCCGATATGGCGTTTCCACGAATGAACA
AAATGAGTTTTTGGCTTGTTCCTCCCGCATTTATACTTTTACTAGCTTCGGCCGCGAAAGAAAGTGGCGCAGGAACAGGA
TGAACGGTTTATCCACCTTTATCAGGGCCTACTGCACATGCAGGGGGCTCAGTTGACTTAGCCATTTTTTCTTTACACTT
AGCAGGCGCTTCTTCTATAATGGCCTCTATTAAATTTATCACAACTATTTTGAAAATGCGTGCGCCAGGCATGACTATGG
ACCGGCTCCCTCTATTCGTTTGGTCAATATTCTTAACAACAATTTTACTTCTTCTTTCCCTCCCAGTATTAGCAGGAGCC
ATTACTATGTTATTAACTGACCGTAATATAAATACGACGTTTTTTGACCCTACTGGAGGAGGAGACCCAATTTTATTTCA
ACATTTGTTCTGATTTTTTGGACACCCTGAAGTGTACATTCTAATATTACCTGGGTTTGGTATTATTTCTCACGTGGTGG
CTAATCGGACAGGAAAGGAAGCTCCTTTTGGCTACCTAGGTATGATGTACGCAATGATCTCAATAGGAATCTTAGGATTT
ATTGTATGAGCCCAC
>MT338391
TATAATGATAGGAGGATTTGGAAACTGACTTGTCCCTTTGATGCTAGGAGCACCCGACATGGCTTTTCCACGAATGAACA
AAATGAGTTTTTGGCTTGTTCCTCCCGCATTTATACTTTTACTAGCTTCGGCCGCGAAAGAAAGTGGCGCAGGAACAGGA
TGAACAGTTTATCCACCTTTATCAGGACCAACTGCTCATGCAGGGGGATCAGTTGACTTAGCCATTTTTTCTTTACACTT
AGCAGGCGCTTCTTCTATAATGGCCTCTATTAATTTTATTACGACTATTTTAAAAATGCGTGCACCAGGTATGACTATGG
ACCGGCTCCCACTATTTGTTTGGTCAATATTCTTAACAACAATTTTACTTCTTCTTTCCCTCCCAGTATTAGCAGGAGCC
ATTACAATGTTGTTAACTGACCGTAATATAAATACGACGTTTTTTGACCCTACTGGAGGAGGAGATCCAATTTTATTTCA
ACATCTGTTCTGATTTTTTGGACACCCTGAAGTATACATTTTAATACTACCTGGGTTTGGTATTATTTCTCACGTAGTGG
CTAATCGAACAGGAAAGGAAGCCCCTTTTGGTTACCTAGGTATGATGTACGCAATGATCTCAATAGGGATCTTGGGGTTT
ATTGTGTGAGCCCAT
>MT338392
TATAATGATAGGAGGATTTGGAAACTGACTTGTCCCCCTGATGCTAGGAGCACCCGACATGGCTTTTCCACGAATGAACA
AAATGAGTTTTTGGCTTGTTCCTCCCGCATTTATACTTTTACTAGCTTCGGCCGCGAAAGAAAGTGGGGCAGGGACAGGA
TGAACAGTTTATCCACCTTTATCAGGACCAACTGCACATGCAGGGGGATCAGTTGACTTAGCCATTTTTTCTTTACACTT
AGCAGGCGCTTCTTCTATAATGGCCTCTATTAATTTTATTACGACTATTTTAAAAATGCGTGCACCAGGTATGACTATGG
ACCGGCTCCCACTATTTGTTTGGTCAATATTCTTAACAACAATTTTACTTCTTCTTTCCCTCCCAGTATTAGCAGGAGCC
ATTACAATGTTGTTAACTGACCGTAATATAAATACGACGTTTTTTGACCCTACTGGAGGAGGAGATCCAATTTTATTTCA
ACATCTGTTCTGATTTTTTGGACACCCTGAAGTATACATTTTAATACTACCTGGGTTTGGTATTATTTCTCACGTAGTGG
CTAATCGAACAGGAAAGGAAGCCCCTTTTGGTTACCTAGGTATGATGTACGCAATGATCTCAATAGGGATCTTAGGATTT
ATTGTATGAGCCCAT
>MT338393
TATAATGATAGGAGGATTTGGAAACTGACTTGTCCCCCTGATGCTAGGAGCACCCGACATGGCTTTTCCACGAATGAACA
AAATGAGTTTTTGGCTTGTTCCTCCCGCATTTATACTTTTACTAGCTTCGGCCGCGAAAGAAAGTGGCGCAGGAACAGGA
TGAACAGTTTATCCACCTTTATCGGGACCAACTGCACATGCAGGGGGATCAGTTGACTTAGCCATTTTTTCTTTACACTT
AGCAGGCGCTTCTTCTATAATGGCCTCTATTAATTTTATTACGACTATTTTAAAAATGCGTGCACCAGGTATGACTATGG
ACCGGCTCCCACTATTTGTTTGGTCAATATTCTTAACAACAATTTTACTTCTTCTTTCCCTCCCAGTATTAGCAGGAGCC
ATTACAATGTTGTTAACTGACCGTAATATAAATACGACATTTTTTGACCCTACTGGAGGAGGAGATCCAATTTTATTTCA
ACACCTGTTCTGATTTTTTGGACACCCTGAAGTATACATTTTAATATTACCTGGATTTGGTATTATTTCTCACGTAGTGG
CTAATCGAACAGGAAAGGAAGCCCCTTTTGGTTACCTAGGTATGATGTACGCAATGATTTCAATAGGGATCTTAGGGTTT
ATTGTATGAGCCCAT
>MT338394
TATAATGATAGGAGGATTTGGAAACTGACTTGTCCCCCTGATGCTAGGAGCACCCGACATGGCTTTTCCACGAATGAACA
AAATGAGTTTTTGGCTTGTGCCTCCCGCATTTATACTTTTACTAGCTTCGGCCGCGAAAGAAAGTGGCGCAGGAACAGGA
TGAACAGTTTATCCACCTTTATCAGGACCAACTGCACATGCAGGGGGATCAGTTGACTTAGCCATTTTTTCTTTACACTT
AGCAGGCGCTTCTTCTATAATGGCCTCTATTAATTTTATTACGACTATTTTAAAAATGCGTGCACCAGGTATGACTATGG
ACCGGCTCCCACTATTTGTTTGGTCAATATTCTTAACAACAATTTTACTTCTTCTTTCCCTCCCAGTCTTAGCAGGAGCC
ATTACAATGTTGTTAACTGACCGTAATATAAATACGACGTTTTTTGACCCTACTGGAGGAGGAGATCCAATTTTATTTCA
ACATCTGTTCTGATTTTTTGGACACCCTGAAGTATACATTTTAATACTACCTGGGTTTGGTATTATTTCTCACGTAGTGG
CTAATCGAACAGGAAAGGAAGCCCCTTTTGGCTACCTAGGTATGATGTACGCAATGATCTCAATAGGGATCTTAGGGTTT
ATTGTATGAGCCCAT
>MT338395
TATAATGATAGGAGGATTTGGAAACTGACTTGTCCCTTTGATGCTAGGAGCACCCGACATGGCTTTTCCACGAATGAACA
AAATGAGTTTTTGGCTTGTTCCTCCCGCATTCATACTTTTACTAGCGTCGGCCGCGAAAGAAAGTGGCGCAGGAACAGGA
TGAACAGTTTATCCACCTTTATCAGGACCAACTGCACATGCAGGGGGATCAGTTGACTTAGCTATTTTTTCTTTACACTT
AGCAGGCGCTTCTTCTATAATGGCCTCTATTAATTTTATTACGACTATTTTAAAAATGCGCGCACCAGGTATGACTATGG
ACCGGCTCCCACTATTTGTTTGGTCAATATTTTTAACAACGATTTTACTTCTTCTTTCCCTCCCAGTATTAGCGGGAGCC
ATTACTATGTTGTTGACTGACCGTAATATAAATACGACGTTTTTTGACCCTACTGGAGGAGGAGATCCAATTTTATTTCA
ACATCTGTTCTGATTTTTTGGACACCCTGAAGTGTACATTTTAATACTACCTGGGTTTGGTATTATTTCTCACGTAGTGG
CTAATCGAACAGGAAAGGAAGCCCCTTTTGGTTACTTAGGTATGATGTACGCAATGATCTCAATAGGGATCTTAGGGTTT
ATTGTATGAGCCCAT
>MT338396
TATAATGATAGGAGGATTTGGAAACTGACTTGTCCCCCTGATGCTAGGAGCACCCGACATGGCTTTTCCACGAATGAACA
AAATGAGTTTTTGGCTTGTTCCGCCCGCATTCATACTTTTACTAGCTTCGGCCGCGAAAGAAAGTGGCGCAGGAACAGGA
TGAACAGTTTATCCACCTTTATCAGGACCAACTGCACATGCAGGGGGATCAGTTGACTTAGCTATTTTTTCTTTACACTT
AGCAGGCGCTTCTTCTATAATGGCCTCTATTAATTTTATTACGACTATTTTAAAAATGCGTGCACCAGGTATGACTATGG
ACCGGCTCCCATTATTTGTTTGGTCAATATTTTTAACAACAATTTTGCTTCTTCTTTCCCTCCCAGTATTAGCGGGAGCC
ATTACCATGTTGTTGACTGACCGTAATATAAATACGACGTTTTTTGACCCTACTGGAGGAGGAGATCCAATCTTATTCCA
ACATCTGTTCTGATTTTTTGGACACCCTGAAGTGTACATTTTAATACTACCTGGGTTTGGTATTATTTCTCACGTAGTGG
CTAATCGAACAGGAAAGGAAGCCCCTTTTGGTTACCTAGGTATGATGTACGCAATGATCTCAATAGGGATCTTAGGGTTT
ATTGTATGAGCCCAT
>MT338397
CATAATGATAGGAGGATTTGGAAATTGACTTGTCCCCTTGATGCTAGGAGCACCCGACATGGCTTTTCCACGAATGAATA
AAATGAGTTTTTGGCTTGTTCCCCCCGCATTCATACTCTTATTAGCTTCGGCCGCGAAAGAAAGCGGCGCAGGGACAGGA
TGAACAGTTTATCCACCTCTATCAGGACCTACTGCGCATGCAGGAGGTTCAGTTGACTTGGCTATTTTTTCTTTACACTT
AGCAGGCGCTTCTTCCATAATGGCCTCTATTAATTTTATCACGACTATTTTAAAAATGCGTGCACCTGGCATGACTATGG
ACCGGCTCCCGCTATTCGTTTGGTCGATATTCTTAACAACAATTTTACTTCTTCTTTCCCTCCCAGTATTAGCAGGAGCC
ATTACCATGCTATTAACTGACCGTAATATAAATACGACATTTTTTGATCCTACTGGAGGAGGAGATCCAATTTTATTTCA
ACACTTATTCTGATTTTTTGGACACCCTGAAGTATATATTCTAATATTACCTGGATTTGGCATTATTTCTCACGTAGTGG
CTAATCGAACAGGGAAGGAGGCTCCTTTTGGTTACCTAGGTATGATGTACGCAATGATTTCAATAGGAATTTTAGGGTTT
ATTGTGTGAGCTCAT
>MT338398
TATAATGATAGGAGGGTTTGGAAATTGACTTGTCCCCTTGATGCTAGGAGCACCCGACATGGCTTTTCCGCGAATGAATA
AAATGAGTTTTTGGCTTGTTCCCCCCGCATTCATACTCTTATTAGCTTCGGCCGCGAAAGAAAGTGGCGCAGGGACAGGA
TGAACAGTTTATCCACCTCTGTCAGGACCTACTGCGCATGCAGGAGGTTCAGTTGACTTAGCTATTTTTTCTTTACACTT
AGCAGGCGCTTCTTCCATAATGGCCTCTATTAATTTTATCACGACTATTTTAAAAATGCGTGCACCAGGCATGACTATGG
ACCGGCTCCCGCTATTCGTTTGGTCGATATTCTTAACAACAATTTTACTCCTCCTTTCCCTCCCAGTATTAGCAGGAGCC
ATTACCATGCTATTAACTGATCGTAATATAAATACGACATTTTTTGATCCTACTGGAGGAGGAGATCCAATTTTGTTTCA
ACACTTATTCTGATTTTTTGGACACCCTGAAGTATATATTCTAATATTACCTGGATTTGGTATTATTTCCCACGTAGTGG
CTAATCGAACAGGGAAGGAAGCTCCTTTTGGTTACCTAGGTATGATGTACGCAATGATCTCAATAGGAATTTTAGGGTTT
ATTGTATGAGCTCAT
