# Supplementary material for: Integrative species delimitation in the common ophiuroid Ophiothrix angulata (Echinodermata: Ophiuroidea): insights from COI, ITS2, arm coloration, and geometric morphometrics
Source: PeerJ. 2023 Jul 17;11:e15655. doi: 10.7717/peerj.15655 (PMC10358340; doi:10.7717/peerj.15655)
Supplement: Supplemental Information 19 — GenBank: ON245084– ON245096. Data in FASTA format can be opened in the program MEGA. [file peerj-11-15655-s019.fas]

>ON245084
GATTATGATTGGCGGATTTGGTAACTGGCTAGTCCCACTTATGTTAGGAGCGCCTGATATGGCTTTTCCCCGAATGAAAA
ACATGAGATTTTGGTTAGTCCCTCCTGCATTTATTTTACTGCTCGCTTCAGCTGCAAACGAAAGAGGGGCTGGAACTGGT
TGAACAGTTTATCCGCCTTTATCAGGACCAACTGCGCACGCCGGAGGTTCAGTTGACCTAGCAATTTTCTCTTTACATTT
AGCAGGTGCATCTTCTATTATGGCATCAATAAAATTCATAACAACTATTCTTAACATGCGTGCTCCAGGCATGACCATGG
ACCGACTTCCCCTATTTGTTTGATCAATATTTTTAACAACAATTTTACTACTTCTTTCACTTCCTGTACTTGCTGGCGCA
ATAACTATGCTATTAACAGACCGAAATATTAAAACAACGTTTTTTGATCCCACAGGAGGAGGAGACCCTATCCTATTTCA
ACATTTATTTTGATTCTTTGGACACCCAGAAGTTTATATTTTAATTTTACCAGGATTTGGAATTATATCCCATGTTGTAG
CCAACCGAACTGGGAAGGAAGCACCTTTCGGGTACCTCGGCATGATGTACGCCATGATCTCCATTGGTATTTTAGGGTTT
ATTGTCTGAGCACAT
>ON245085
GATTATGATTGGCGGATTTGGTAACTGGCTAGTACCACTTATGTTAGGAGCGCCTGATATGGCTTTTCCCCGAATGAAAA
ACATGAGATTTTGGTTAGTCCCTCCTGCATTTATTTTACTGCTCGCTTCAGCTGCAAACGAAAGAGGGGCTGGAACTGGT
TGAACAGTTTATCCGCCTTTATCAGGACCAACTGCGCACGCCGGAGGTTCAGTTGACCTAGCAATTTTCTCTTTACATTT
AGCAGGTGCATCTTCTATTATGGCATCAATAAAATTCATAACAACTATTCTTAACATGCGTGCTCCAGGCATGACCATGG
ACCGACTTCCCCTATTTGTTTGATCAATATTTTTAACAACAATTTTACTACTTCTTTCACTTCCTGTACTTGCTGGCGCA
ATAACTATGCTATTAACAGACCGAAATATTAAAACAACGTTTTTTGATCCCACAGGAGGAGGAGACCCTATCCTATTTCA
ACATTTATTTTGATTCTTTGGACACCCAGAAGTTTATATTTTAATTTTACCAGGATTTGGAATTATATCCCATGTTGTAG
CCAACCGAACTGGGAAGGAAGCACCTTTCGGGTACCTCGGCATGATGTACGCCATGATCTCCATTGGTATTTTA
>ON245086
GATTATGATTGGCGGATTTGGTAACTGGCTAGTCCCACTTATGTTAGGAGCGCCTGATATGGCTTTTCCCCGAATGAAAA
ACATGAGATTTTGGTTAGTCCCTCCTGCATTTATTTTACTGCTCGCTTCAGCTGCAAACGAAAGAGGGGCTGGAACTGGT
TGAACAGTTTATCCGCCTTTATCAGGACCAACTGCGCACGCCGGAGGTTCAGTTGACCTAGCAATTTTCTCTTTACATTT
AGCAGGTGCATCTTCTATTATGGCATCAATAAAATTCATAACAACTATTCTTAACATGCGTGCTCCAGGCATGACCATGG
ACCGACTTCCCCTATTTGTTTGATCAATATTTTTAACAACAATTCTACTACTTCTTTCACTTCCTGTACTTGCTGGCGCA
ATAACTATGCTATTAACAGACCGAAATATTAAAACAACGTTTTTTGATCCCACAGGAGGAGGAGACCCTATCTTATTTCA
ACATTTATTTTGATTCTTTGGACACCCAGAAGTTTATATTTTAATTTTACCAGGATTTGGAATTATATCCCATGTTGTAG
CCAACCGAACTGGGAAGGAAGCACCTTTCGGGTACCTCGGCATGATGTACGCCATGATCTCCATTGGTATTTTAGGGTTT
ATTGTCTGGGCACAT
>ON245087
GATTATGATTGGCGGATTTGGTAACTGGCTAGTCCCACTTATGTTAGGAGCGCCTGATATGGCTTTTCCCCGAATGAAAA
ACATGAGATTTTGGTTAGTCCCTCCTGCATTTATTTTACTGCTCGCTTCAGCTGCAAACGAAAGAGGGGCTGGAACTGGT
TGAACAGTTTATCCGCCTTTATCAGGACCAACTGCGCACGCCGGAGGTTCAGTTGACCTAGCAATTTTCTCTTTACATTT
AGCAGGTGCATCTTCTATTATGGCATCAATAAAATTCATAACAACTATTCTTAACATGCGTGCTCCAGGCATGACCATGG
ACCGACTTCCCCTATTTGTTTGATCAATATTTTTAACAACAATTTTACTACTTCTTTCACTTCCTGTACTTGCTGGCGCA
ATAACTATGCTATTAACAGACCGAAATATTAAAACAACGTTTTTTGATCCCACAGGAGGAGGAGACCCTATCCTATTTCA
ACATTTATTTTGATTCTTTGGACACCCAGAAGTTTATATTTTAATTTTACCAGGATTTGGAATTATATCCCATGTTGTAG
CCAACCGAACTGGGAAGGAAGCACCTTTCGGGTACCTCGGCATGATGTACGCCATGATCTCCATTGGTATTTTAGGGTTT
ATTGTCTGGGCACAT
>ON245088
GATTATGATTGGCGGATTTGGTAACTGGCTAGTCCCACTTATGTTAGGAGCGCCTGATATGGCTTTTCCCCGAATGAAAA
ACATGAGATTTTGGTTAGTCCCTCCTGCATTTATTTTACTGCTCGCTTCAGCTGCAAACGAAAGAGGGGCTGGAACTGGT
TGAACAGTTTATCCGCCTTTATCAGGACCAACTGCGCACGCCGGAGGTTCAGTTGACCTAGCAATTTTCTCTTTGCATTT
AGCAGGTGCATCTTCTATTATGGCATCAATAAAATTCATAACAACTATTCTTAACATGCGTGCTCCAGGCATGACCATGG
ACCGACTTCCCCTATTTGTTTGATCAATATTTTTAACAACAATTCTACTACTTCTTTCACTTCCTGTACTTGCTGGCGCA
ATAACTATGCTATTAACAGACCGAAATATTAAAACAACGTTTTTTGATCCCACAGGAGGAGGAGACCCTATCCTATTTCA
ACATTTATTTTGATTCTTTGGACACCCAGAAGTTTATATTTTAATTTTACCAGGATTTGGAATTATATCCCATGTTGTAG
CCAACCGAACTGGGAAGGAAGCACCTTTCGGGTACCTCGGCATGATGTACGCCATGATCTCCATTGGTATTTTAGGGTTT
ATTGTCTGGGCACAT
>ON245089
AATTATGATTGGAGGATTTGGCAATTGGCTAGTACCTCTCATGTTAGGAGCACCTGATATGGCGTTCCCCCGAATGAAAA
AAATGAGTTTTTGGCTTGTCCCTCCTGCATTTATTTTATTACTTGCCTCAGCCGCAAACGAAAGAGGAGCCGGAACTGGA
TGGACAGTATACCCTCCTTTGTCCGGTCCAACAGCACACGCCGGAGGGTCTGTTGATCTAGCAATTTTTTCTCTTCATTT
AGCAGGTGCGTCATCTATTATGGCATCAATTAATTTTATAACGACGATACTTAATATGCGTGCTCCAGGTATGTCTATGG
ACCGGCTTCCTCTATTTGTGTGATCAATATTTTTAACAACAATTTTATTACTTCTATCACTCCCTGTACTTGCTGGCGCA
ATAACTATGTTGTTAACAGACCGAAATATTAACACAACGTTTTTCGACCCCACTGGAGGGGGAGACCCTATTCTATTTCA
ACACTTATTCTGATTTTTTGGCCATCCAGAAGTTTATATTTTAATTTTACCAGGGTTCGGGATAATATCACACGTCGTAG
CTAACCGAACAGGAAAGGAAGCACCCTTTGGATATTTAGGCATGATGTACGCTATGATTTCCATTGGTATTTTAGGATTT
ATTGTCTGAGCCCAC
>ON245090
AATTATGATTGGTGGATTTGGCAATTGGCTAGTACCTCTCATGTTAGGAGCACCTGATATGGCGTTCCCCCGAATGAAAA
AAATGAGTTTTTGGCTTGTCCCTCCTGCATTTATTTTATTACTTGCCTCAGCCGCAAACGAAAGAGGAGCCGGAACTGGA
TGAACAGTGTATCCTCCTTTGTCCGGCCCAACAGCACACGCCGGAGGGTCTGTTGATCTAGCAATTTTTTCTCTTCATTT
AGCAGGTGCATCATCTATTATGGCATCAATAAATTTTATAACAACGATACTTAATATGCGTGCCCCAGGAATGTCTATGG
ACCGGCTTCCTCTATTTGTGTGATCAATATTTTTAACAACAATTTTATTGCTTCTATCACTCCCTGTGCTTGCTGGCGCA
ATAACTATGTTGTTAACAGACCGGAATATTAACACAACGTTTTTCGACCCCACTGGAGGGGGAGACCCTATTTTATTTCA
ACACTTATTCTGATTTTTTGGCCATCCAGAAGTTTATATTTTAATTTTGCCAGGGTTCGGGATAATATCACACGTCGTAG
CTAACCGAACAGGAAAGGAAGCACCTTTTGGATATTTAGGCATGATGTACGCTATGATTTCCATTGGTATTTTAGGATTT
ATTGTCTGAGCCCAC
>ON245091
AATTATGATTGGTGGATTTGGCAATTGGCTAGTACCGCTCATGTTAGGAGCACCTGATATGGCGTTCCCCCGAATGAAAA
AAATGAGTTTTTGGCTTGTCCCTCCTGCATTTATTTTATTACTTGCCTCAGCCGCAAACGAAAGAGGAGCCGGAACTGGA
TGAACAGTGTATCCTCCTTTGTCCGGTCCAACAGCACACGCCGGAGGGTCTGTTGATCTAGCAATATTTTCTCTTCATTT
AGCAGGGGCATCGTCTATTATGGCATCAATAAATTTTATAACGACGATACTTAATATGCGTGCCCCAGGTATGTCTATGG
ACCGGCTTCCTCTATTTGTGTGATCAATATTTTTAACAACAATTTTATTACTTCTATCACTCCCTGTGCTTGCTGGCGCA
ATAACTATGTTGTTAACAGACCGGAATATTAACACAACGTTTTTCGACCCCACTGGAGGGGGAGACCCTATTTTATTTCA
ACACTTATTCTGATTTTTTGGTCATCCAGAAGTTTATATTTTAATTTTGCCAGGGTTCGGGATAATATCACACGTCGTAG
CTAACCGAACAGGAAAGGAAGCACCTTTTGGCTATTTAGGCATGATGTACGCTATGATTTCCATTGGTATTTTAGGATTT
ATTGTCTGAGCCCAC
>ON245092
TATAATGATAGGAGGATTTGGAAACTGACTTGTTCCCCTGATGCTAGGAGCACCCGACATGGCTTTTCCACGAATGAACA
AAATGAGTTTTTGGCTTGTTCCTCCCGCATTCATACTTTTACTAGCTTCGGCCGCGAAAGAAAGTGGCGCAGGAACAGGA
TGAACAGTTTATCCACCTTTATCAGGACCAACTGCACATGCAGGGGGATCAGTTGACTTAGCTATTTTTTCTTTGCACTT
AGCAGGCGCTTCTTCTATAATGGCCTCTATTAATTTTATTACGACTATTTTAAAAATGCGTGCACCAGGTATGACTATGG
ACCGGCTCCCACTATTTGTTTGGTCAATATTCTTAACAACAATTTTGCTTCTTCTTTCCCTCCCAGTATTAGCAGGAGCC
ATTACTATGTTGTTGACTGACCGTAATATAAATACGACGTTTTTTGACCCTACTGGAGGAGGAGATCCAATTTTATTTCA
ACATCTGTTCTGATTTTTTGGACACCCTGAAGTATACATTTTAATACTACCTGGGTTTGGTATTATTTCTCACGTAGTGG
CTAATCGAACAGGAAAGGAAGCCCCTTTTGGCTACCTAGGTATGATGTACGCAATGATCTCAATAGGGATCTTAGGGTTT
ATTGTATGAGCCCAT
>ON245093
TATAATGATAGGAGGATTTGGAAATTGACTTGTCCCCTTGATGCTAGGAGCACCCGACATGGCTTTTCCACGAATGAATA
AAATGAGTTTTTGGCTTGTTCCCCCAGCGTTCATACTCTTATTAGCTTCGGCCGCGAAAGAAAGTGGCGCAGGGACAGGA
TGGACAGTTTATCCGCCTTTATCCGGACCTACTGCGCATGCAGGAGGCTCAGTTGACTTAGCTATTTTTTCTCTACACTT
AGCAGGCGCTTCTTCCATAATGGCCTCTATTAATTTTATCACGACTATTTTAAAAATGCGTGCACCAGGCATGACTATGG
ACCGGCTCCCGCTATTCGTTTGGTCGATATTCTTAACAACAATTTTGCTTCTTCTTTCCCTCCCAGTATTAGCAGGAGCC
ATTACTATGCTATTAACTGACCGTAATATAAATACGACGTTTTTTGACCCTACTGGAGGAGGAGATCCAATTTTATTTCA
GCACTTATTCTGATTTTTTGGACACCCTGAAGTATATATTCTAATATTACCTGGATTTGGTATTATTTCTCACGTAGTGG
CTAATCGAACAGGGAAGGAAGCTCCTTTTGGTTACTTAGGTATGATGTACGCAATGATCTCAATAGGAATTTTAGGGTTT
ATTGTGTGAGCTCAT
>ON245094
TATAATGATAGGAGGATTTGGAAATTGGCTTGTCCCCTTGATGCTAGGAGCACCCGACATGGCTTTTCCACGAATGAACA
AAATGAGTTTTTGGCTTGTTCCTCCCGCATTTATACTTTTACTAGCTTCGGCCGCGAAAGAAAGTGGGGCAGGCACAGGA
TGAACAGTTTATCCACCTTTATCAGGACCGACTGCACATGCAGGGGGCTCAGTTGACTTAGCTATTTTTTCTTTACACTT
AGCAGGCGCTTCTTCTATAATGGCCTCTATTAATTTTATCACAACTATCTTAAAAATGCGTGCACCAGGCATGACTATGG
ACCGGCTCCCACTATTTGTTTGGTCAATATTCCTAACAACAATTTTACTTCTTCTTTCCCTCCCAGTATTAGCAGGCGCC
ATTACTATGTTGTTGACTGACCGTAATATAAATACAACGTTTTTTGACCCTACTGGAGGAGGAGATCCAATCTTATTTCA
ACATTTATTCTGATTTTTTGGACACCCTGAAGTATACATTTTAATATTACCTGGGTTTGGTATTATTTCTCACGTAGTGG
CTAATCGAACAGGAAAGGAAGCTCCTTTTGGCTACCTAGGTATGATGTACGCAATGATCTCAATAGGAATCTTAGGGTTC
ATTGTATGGGCCCAT
>ON245095
CATAATGATAGGAGGATTTGGAAACTGACTTGTCCCTCTGATGCTAGGAGCACCCGACATGGCCTTTCCACGAATGAACA
AAATGAGTTTTTGGCTTGTACCTCCCGCATTCATACTTTTACTAGCTTCGGCCGCGAAAGAAAGTGGCGCAGGAACAGGA
TGAACAGTTTATCCACCTTTATCAGGACCAACTGCACATGCAGGGGGATCAGTTGACTTAGCCATTTTTTCTTTACACTT
AGCAGGCGCTTCCTCTATAATGGCCTCTATTAATTTTATTACGACTATTTTAAAAATGCGTGCACCAGGTATGACTATGG
ACCGGCTCCCACTATTTGTTTGGTCAATATTCTTAACAACAATTTTACTTCTTCTTTCCCTCCCAGTATTAGCAGGAGCC
ATTACTATGTTGTTGACTGACCGTAATATAAATACGACGTTTTTTGACCCTACTGGAGGAGGAGATCCAATTTTATTTCA
ACATCTGTTCTGATTTTTTGGACACCCTGAAGTATACATTTTAATACTACCTGGGTTTGGTATTATTTCTCATGTGGTGG
CTAATCGAACAGGAAAGGAAGCCCCTTTTGGCTACCTAGGTATGATGTACGCAATGATCTCAATAGGGATCTTAGGGTTT
ATTGTATGGGCCCAT
>ON245096
AATTATGATTGGTGGATTTGGGAATTGGCTAGTACCTCTCATGTTAGGAGCACCTGATATGGCGTTTCCCCGAATGAAAA
AAATGAGTTTTTGGCTCGTACCTCCTGCATTTATTTTATTACTTGCCTCAGCCGCAAACGAAAGAGGAGCCGGAACTGGA
TGAACAGTATATCCTCCTTTGTCCGGTCCAACAGCACACGCCGGAGGGTCTGTTGATTTAGCAATTTTTTCTCTTCATTT
AGCAGGTGCATCATCTATTATGGCATCAATAAATTTTATAACGACGATACTTAATATGCGTGCCCCAGGTATGTCTATGG
ACCGGCTTCCTCTATTTGTATGATCAATATTTTTAACAACAATTTTATTACTTCTATCACTCCCTGTACTTGCTGGCGCA
ATAACTATGTTGTTAACAGACCGTAATATTAACACAACGTTTTTCGACCCAATTGGAGGGGGGGACCCTATCTTATTTCA
ACACTTATTCTGATTTTTTGGCCATCCAGAAGTTTATATTTTAATTTTACCAGGGTTCGGGATAATATCACACGTCGTAG
CTAACCGAACAGGAAAGGAAGCACCTTTTGGATATTTAGGCATGATGTACGCTATGATTTCCATTGGTATTTTA
