# Supplementary material for: Integrative species delimitation in the common ophiuroid Ophiothrix angulata (Echinodermata: Ophiuroidea): insights from COI, ITS2, arm coloration, and geometric morphometrics
Source: PeerJ. 2023 Jul 17;11:e15655. doi: 10.7717/peerj.15655 (PMC10358340; doi:10.7717/peerj.15655)
Supplement: Supplemental Information 20 — GenBank: OQ225473– OQ225482. Data in FASTA format can be opened in the program MEGA. [file peerj-11-15655-s020.fas]

>OQ225473
AAACATAGTCGTCAATTCACGCATCTGATGCGTGCGATAGAGACGGTAATCCGCATCCGTAATAACCTCGCAGTAAACCA
ACTGCAGAGCGAGTACACTAGCTGCGGACGTTTATTCCATCCAGATAGCGGCACGCTTCGCCCATAGGCCCGGCTTTCCC
GTGACCGTGTCCCCGAGACGCGGCTGGAAGTGGGTTCTGGTGGGGCGGAACCAGCGGGTGAAAATCCGTTGAAGTTTCCG
CTCTATACACCGGTCTCCGCTCTGGTAAACGGGATCGACGAGGCGACGGCGACTTGCCGCTGCTCGGTTTCTTCAGGCGA
GGACACGCACGTCCACACGGACGGTAGAGCCGCTCTTGGCCTAGAGGCCGGCGGACGCGAGTGCTTGCCGTAGAGGGACC
GTAGCACGGACGGGGACGGTGTCCACACGCCGCCCCCGTCCTCGTGGCGGTGGTCCTTGCGACCGCTTGCACCGTAACAT
GAACTTGATTCTAGTCGAACCCAGTTTGACTCGACCT
>OQ225474
AAACATAGTCGTCAATTCACGCATCTGATGCGTGCGATAGAGACGGTAATCCGCATCCGTAATAACCTCGCAGTAAACCA
ACTGCAGAGCGAGTACACTAGCTGCGGACGTTTATTCCATCCAGATAGCGGCACGCTTCGCCCATAGGCCCGGCTTTCCC
GTGACCGTGTCCCCGAGACGCGGCTGGAAGTGGGTTCTGGTGGGTCGGAACCAGCGGGTGAAAATCCGTTGAAGTTTCCG
CTCTATACACCGGTCTCCGCTCTGGTAAACGGGATCGACGAGGCGACGGCGACTTGCCGCTGCTCGGTTTCTTCAGGCGA
GGACACGCACGTCCACACGGACGGTAGAGCCGCTCTTGGCCTAGAGGCCGGCGGACGCGAGTGCTTGCCGTAGAGGGACC
GTAGCACGGACGGGGACGGTGTCCACACGCCGCCCCCGTCCTCGTGGCGGTGGTCCTTGCGACCGCTCGCACCGTAACAT
GAACTTGATTCTAGTCGAACCCAGTTTGACTCGACCT
>OQ225475
AAACATAGTCGTCAATTCACGCATCTGATGCGTGCGATAGAGACGGTAATCCGCATCCGTAATAACCTCGCAGTAAACCA
ACTGCAGAGCGAGTACACTAGCTGCGGACGTTTATTCCATCCAGATAGCGGCACGCTTCGCCCATAGGCCCGGCTTTCCC
GTGACCGTGTCCCCGAGACGCGGCTGGAAGTGGGTTCTGGTGGGGCGGAACCAGCGGGTGAAAATCCGTTGAAGTTTCCG
CTCTATACACCGGTCTCCGCTCTGGTAAACGGGATCGACGAGGCGACGGCGACTTGCCGCTGCTCGGTTTCTTCAGGCGA
GGACACGCACGTCCACACGGACGGTAGAGCCGCTCTTGGCCTAGAGGCCGGCGGACGCGAGTGCTTGCCGTAGAGGGACC
GTAGCACGGACGGGGACGGTGTCCACACGCCGCCCCCGTCCTCGTGGCGGTGGTCCTTGCGACCGCTCGCACCGTAACAT
GAACTTGATTCTAGTCGAACCCAGTTTGACTCGACCT
>OQ225476
AAAAATAGTCGTCAATTCACGCATCTGATGCGTGCGATAGAGACGGTAATCCGCATCCGTAATAACCTCGCAGTAAACCA
ACTGCAGAGCGAGTACACTAGCTGCGGACGTTTATTCCATCCAGATAGCGGCACGCTTCGCCCATAGGCCCGGCTTTCCC
GTGACCGTGTCCCCGAGACGCGGCTGGAAGTGGGTTCTGGTGGGGCGGAACCAGCGGGTGAAAATCCGTTGAAGTTTCCG
CTCTATACACCGGTCTCCGCTCTGGTAAACGGGATCGACGAGGCGACGGCGACTTGCCGCTGCTCGGTTTCTTCAGTCGA
GGACACGCACGTCCACACGGACGGTAGAGCCGCTCTTGGCCTAGAGGCCGGCGGACGCGAGTGCTTGACGTAGAGGGACC
GTAGCACGGACGGGGACGGTGTCCACACGCCGCCCCCGTCCTCGTGGCGGTGGTCTTACGACCGCTTGCACCGTAACATG
AACTTGATTCTAGTCGAACCCAGTTTGACTCGACCT
>OQ225477
AAAAATAGTCGTCAATTCACGCATCTGATGCGTGCGATAGAGACGGTAATCCGCATCCGTAATAACCTCGCAGTAAACCA
ACTGCAGAGCGAGTACACTAGCTGCGGACGTTTATTCCATCCAGATAGCGGCACGCTTCGCCCATAGGCCCGGCTTTCCC
GTGACCGTGTCCCCGAGACGCGGCTGGAAGTGGGTTCTGGTGGGGCGGAACCAGCGGGTGAAAATCCGTTGAAGTTTCCG
CTCTATACACCGGTCTCCGCTCTGGTAAACGGGATCGACGAGGCGACGGCGACTTGCCGCTGCTCGGTTTCTTCAGGCGA
GGACACGCACGTCCACATGGACGGTAGAGCCGCTCTTGGCCTAGAGGCCGGCGGACGCGAGTGCTTGCCGTAGAGGGACC
GTAGCACGGACGGGGACGGTGTCCACACGCCGCCCCCGTCCTCGTGGCGGTGGTCCTTGCGACCGCTCGCACCGTAACAT
GAACTTGATTCTAGTCGAACCCAGTTTGACTCGACCT
>OQ225478
AAAAATAGTCGTCAATTCACGCATCTGATGCGTGCGATAGAGACGGTAATCCGCATCCGTAATAACCTCGCAGTAAACCA
ACTGCAGAGCGAGTACACTAGCTGCGGACGTTTATTCCATCCAGATAGCGGCACGCTTCGCCCATAGGCCCGGCTTTCCC
GTGACCGTGTCCCCGAGACGCGGCTGGAAGTGGGTTCTGGTGGGGCGGAACCAGCGGGTGAAAATCCGTTGAAGTTTCCG
CTCTATACACCGGTCTCCGCTCTGGTAAACGGGATCGACGAGGCGACGGCGACTTGCCGCTGCTCGGTTTCTTCAGGCGA
GGACACGCACGTCCACGCGGACGGTAGAGCCGCTCTTGGCCTAGAGGCCGGCGGACGCGAGTGCTTGCCGTAGAGGGACC
GTAGCACGGACGGGGACGGTGTCCACACGCCGCCCCCGCCCTCGTGGCGGTGGTCTTGCGACCGCTTGCACCGTAACATG
AACTTGATTCTAGTCGAACCCAGTTTGACTCGACCT
>OQ225479
AAACATAGTCGTCAATTCACGCATCTGATGCGTGCGATAGAGACGGTAATCCGCATCCGTAATAACCTCGCAGTCGAACC
GACTGCAGAGCGAGTACACTAGCTGCGGACGTTTATTTCATCGAGATAGCGGCACGCTTCGCCCATAGGCCCGGCTTTCC
CGCGACCGTGTCCCCGAGACGCGGCTGGAAGTGGCTTCTGGTGGGGCGGAACCAGCGGGTGAAAATCCGTTGAAGTTTCC
GCTCTATACACCGGTCTCCGCTCTGGTAAACGGGATCGACGAGGCGACGGCGACTTGTCGCTGCTCGGTTTCTTCAGGCG
AGTGCACACGCACGTCCACGGACGGTAGAGCCGCTCTTGGCCTAGGGGCCGGCGGACGCGAGCGCTTGCCGTAGAGAGAC
CGTAGCACGGACGGGGTTGGTGTCCACGCGCCCGACCCCGTCCTCGTGGCAGAGGTTCTTGCGACCGCTGCACCGTACAT
GAACTTGATTCTAGTCGAACCCAGTTTGACTCGACCT
>OQ225480
AAACATAGTCGTCAATTCACGCATCTGATGCGTGCGATAGAGACGGTAATCCGCATCCGTAATAACCTCGCAGTCGAACC
GACTGCAGAGCGAGTACACTAGCTGCGGACGTTTATTTCATCGAGATAGCGGCACGCTTCGCCCATAGGCCCGGCTTTCC
CGCGACCGTGTCCCCGAGACGCGGCTGGAAGTGGCTTCTGGTGGGGCGGAACCAGCGGGTGAAAATCCGTTGAAGTTTCC
GCTCTATACACCGGTCTCCGCTCTGGTAAACGGGATCGACGAGGCGACGGCGACTTGTCGCTGCTCGGTTTCTTCAGGTG
GGTGCACGCACGTCCACGGACGGTAGAGCCGCTCTTGGCCTAGGGGCCGGCGGACGCGAGCGCTTGCCGTAGAGAGACCG
TAGCACGGACGGGGTTGGTGTCCACACGCCCGACCCCGTCCTCGTGGCAGAGGTTTTGCGACCGCTGCACCGTACATGAA
CTTGATTCTAGTCGAACCCAGTTTGACTCGACCT
>OQ225481
AAACATAGTCGTCAATTCACGCATCTGATGCGTGCGATAGAGACGGTAATCCGCATCCGTAATAACCTCGCAGTCGAACC
GACTGCAGAGCGAGTACACTAGCTGCGGACGTTTATTTCATCGAGATAGCGGCACGCTTCGCCCATAGGCCCGGCTTTCC
CGCGACCGTGTCCCCGAGACGCGGCTGGAAGTGGCTTCTGGTGGGGCGGAACCAGCGGGTGAAAATCCGTTGAAGTTTCC
GCTCTATACACCGGTCTCCGCTCTGGTAAACGGGATCGACGAGGCGACGGTGACTTGTCGCTGCTCGGTTTCTTCAGGCG
GGTGCACGCACGTCCACGGACGGTAGAGCCGCTCTTGGCCTTGGGGCCGGCGGACGCGAGCGCTTGCCGTAGAGAGACCG
TAGCACGGACGGGGTTGGTGTCCACACGCCCGACCCCGTCCTCGTGGCAGAGGTTCTTGCGACCGCTGCACCGTACATGA
ACTTGATTCTAGTCGAACCCAGTTTGACTCGACCT
>OQ225482
AAACATAGTCGTCAATTCACGCATCTGATGCGTGCGATAGAGACGGTAATCCGCATCCGTAATAACCTCGCAGTAAACCA
ACTGCAGAGCGAGTACACTAGCTGCGGACGTTTATTCCATCCAGATAGCGGCACGCTTCGCCCATAGGCCCGGCTTTCCC
GTGACCGTGTCCCCGAGACGCGGCTGGAAGTGGGTTCTGGTGGGGCGGAACCAGCGGGTGAAAATCCGTTGAAGTTTCCG
CTCTATACACCGGTCTCCGCTCTGGTAAACGGGATCGACGAGGCGACGGCGACTTGCCGCTGCTCGGTTTCTTCAGGCGA
GGACACGCACGTCCACACGGACGGTAGAGCCGCTCTTGGCCTAGAGGCCGGCGGACGCGAGTGCTTGCCGTAGAGGGACC
GTAGCACGGACGGGGACGGTGTCCACACGCCGCCCCCGTCCTCGTGGCGGTGGTCTTACGACCGCTTGCACCGTAACATG
AACTTGATTCTAGTCGAACCCAGTTTGACTCGACCT
